# Supplementary material for: Tomato locule number and fruit size controlled by natural alleles of lc and fas
Source: Plant Direct. 2019 Jul 3;3(7):e00142. doi: 10.1002/pld3.142 (PMC6607973; doi:10.1002/pld3.142)
Supplement: Supplementary file 14 [file PLD3-3-e00142-s014.xlsx]

## Sheet: Sheet1
Supplementary Table 1. Comparisons of inflorescence branching, floral organ and locule number among genotypic classes. 40 samples were measured for each plant. Pairwise comparisons between the genotypes were made using ANOVA and Tukey’s HSD test with p< 0.05.
	Plant N	Inflorescence branch number	Sepal number	Petal number	Stamen number	Locule number	Genetic background
Wild Type	6	1.000 ± 0.000 a	4.992 ± 0.020 a	4.992 ± 0.020 a	4.992 ± 0.020 a	2.000 ± 0.000 a	LA1589, wild type
lc	5	1.005 ± 0.011a	4.995 ± 0.011 a	4.990 ± 0.022 a	4.955 ± 0.062 a	2.010 ± 0.014 a	LA1589, lc mutant
fas	5	1.055 ± 0.021 b	5.090 ± 0.049 a	5.065 ± 0.038 a	5.065 ± 0.038 a	2.485 ± 0.101 b	LA1589, fas mutant
lc/fas	6	1.088 ± 0.034 b	5.475 ± 0.160 b	5.388 ± 0.154 b	5.383 ± 0.140 b	3.321 ± 0.127 c	LA1589, lc and fas mutant
