# Supplementary material for: Tomato locule number and fruit size controlled by natural alleles of lc and fas
Source: Plant Direct. 2019 Jul 3;3(7):e00142. doi: 10.1002/pld3.142 (PMC6607973; doi:10.1002/pld3.142)
Supplement: Supplementary file 15 [file PLD3-3-e00142-s015.xlsx]

## Sheet: Sheet1
Table S1.
Trait	Locus	N	AA meanᵃ	N	Aa meanᵇ	N	aa meanᶜ	d/aᵈ
Locule number	lc	10	2.318	7	2.123	9	2.022	-0.32
	fas	10	3.238	9	2.094	9	2.022	-0.882
	lc/fas	9	4.322	8	2.272	9	2.022	na
Fruit weight	lc	10	1.535	8	1.414	9	1.331	-0.187
	fas	10	1.723	9	1.455	9	1.331	-0.365
	lc/fas	9	2.014	8	1.552	9	1.331	na
