# Supplementary material for: Tomato locule number and fruit size controlled by natural alleles of lc and fas
Source: Plant Direct. 2019 Jul 3;3(7):e00142. doi: 10.1002/pld3.142 (PMC6607973; doi:10.1002/pld3.142)
Supplement: Supplementary file 16 [file PLD3-3-e00142-s016.xlsx]

## Sheet: Sheet1
Locus	Marker	Type	Forward (5' - 3')	Reverse (3' - 5')	Note
LC	13EP270	dCAPs	AATCCTGAATGAGGGAAGAC	CTAGGTAGGAAGTGAACTGC
	11EP205 (HP51)	InDel	AATTCATGAGAAGATGATGATG	ATAGTAGCCACCATAGCCAC
	11EP7	dCAPs	GCCGAACACATCAACATTTC	CCTTTTCCTAAAAGATTTGGCATGAAG	lc SNPs
	13EP264	dCAPs	CCGCAAAAGTAGTTGATAGC	GGTTCACCACTCCTTTTATCTAATAGTA
FAS	EP1806	InDel	GTGATTATTTCCATAGTGGC	CACCATAAGCAAAACCTGTG
	11EP197(HP43)	InDel	TGTCGCTATCTAATGACTGG	CCCTTATACCAAACAAGCAC
	EP1802	InDel	CATCACCACTATCACCACCA	GCTGATGTTGATGACTCGGA	fas inversion.
	EP1069	InDel	CCAATGATAATTAAGATATTGTGACG	CAGAAATCAGAGTCCAATTCCA
	EP1806	InDel	GTGATTATTTCCATAGTGGC	CACCATAAGCAAAACCTGTG
