# Supplementary material for: Tomato locule number and fruit size controlled by natural alleles of lc and fas
Source: Plant Direct. 2019 Jul 3;3(7):e00142. doi: 10.1002/pld3.142 (PMC6607973; doi:10.1002/pld3.142)
Supplement: Supplementary file 17 [file PLD3-3-e00142-s017.xlsx]

## Sheet: Sheet1
Replicate	Sample	Total raw reads	# Clean raw reads	% of clean raw reads	#Unique mapped reads	% of Unique mapped reads	# Successful reads mapped to annotated genes	% of reads mapped to reference gene	% of genes have counts >3
1	R1-WT-SAM	9111554	5030437	0.552	4761502	0.947	4112955	0.818	0.571416
1	R1-WT-FM	8553446	4596478	0.537	4329347	0.942	3712597	0.808	0.570264
1	R1-WT-2dpi	7727217	4071465	0.527	3839132	0.943	3307435	0.812	0.564275
1	R1-WT-4dpi	10465841	5000478	0.478	4697251	0.939	4070597	0.814	0.581726
1	R1-WT-6dpi	7654823	3985466	0.521	3748483	0.941	3244672	0.814	0.564131
1	R1-SA50-SAM	9007652	4063856	0.451	3820513	0.94	3257492	0.802	0.571301
1	R1-SA50-FM	8228361	4337650	0.527	4095500	0.944	3504939	0.808	0.57323
1	R1-SA50-2dpi	10227751	5230322	0.511	4931057	0.943	4221448	0.807	0.585786
1	R1-SA50-4dpi	13649986	6396881	0.469	6010389	0.94	5207895	0.814	0.600242
1	R1-SA50-6dpi	16351384	8397823	0.514	7917188	0.943	6896601	0.821	0.616138
1	R1-SA51-SAM	8487436	4191335	0.494	3949223	0.942	3392544	0.809	0.569228
1	R1-SA51-FM	9231597	5043787	0.546	4778665	0.947	4136723	0.82	0.560387
1	R1-SA51-2dpi	10662282	5897445	0.553	5588012	0.948	4857317	0.824	0.575707
1	R1-SA51-4dpi	12701190	6112890	0.481	5747030	0.94	4973272	0.814	0.596182
1	R1-SA51-6dpi	12998707	6339626	0.488	5972868	0.942	5182557	0.817	0.606174
1	R1-SA52-SAM	12919754	6610804	0.512	6234346	0.943	5356125	0.81	0.585268
1	R1-SA52-FM	11078660	6100872	0.551	5776458	0.947	4995909	0.819	0.593935
1	R1-SA52-2dpi	7273364	4071270	0.56	3847380	0.945	3332479	0.819	0.55578
1	R1-SA52-4dpi	10749900	5185597	0.482	4881961	0.941	4214978	0.813	0.583684
1	R1-SA52-6dpi	8515526	3612337	0.424	3380683	0.936	2956877	0.819	0.572827
2	R2-WT-SAM	11758899	6332278	0.539	5989049	0.946	5146857	0.813	0.583137
2	R2-WT-FM	10696386	5683756	0.531	5369228	0.945	4594731	0.808	0.584663
2	R2-WT-2dpi	12336165	6360887	0.516	6002741	0.944	5185519	0.815	0.593503
2	R2-WT-4dpi	8856000	4387780	0.495	4101764	0.935	3452870	0.787	0.576369
2	R2-WT-6dpi	8875343	4269581	0.481	4017707	0.941	3473836	0.814	0.581524
2	R2-SA50-SAM	9529255	4946808	0.519	4652469	0.94	3981246	0.805	0.564476
2	R2-SA50-FM	8238198	3969392	0.482	3734643	0.941	3191554	0.804	0.573374
2	R2-SA50-2dpi	12982201	6831762	0.526	6453900	0.945	5574556	0.816	0.592956
2	R2-SA50-4dpi	4805737	2448057	0.509	2291819	0.936	1940413	0.793	0.534527
2	R2-SA50-6dpi	8028907	3649816	0.455	3407294	0.934	2946796	0.807	0.574008
2	R2-SA51-SAM	5583046	2774752	0.497	2587855	0.933	2189340	0.392	0.557536
2	R2-SA51-FM	7472355	3795704	0.496996	2587855	0.932644	2189340	0.789022	0.531878
2	R2-SA51-2dpi	8303345	4352108	0.507966	3542686	0.933341	3004605	0.79158	0.563526
2	R2-SA51-4dpi	4938574	2392438	0.524139	4057241	0.932247	3491856	0.802337	0.532915
2	R2-SA51-6dpi	3827010	1790443	0.484439	2232195	0.933021	1926586	0.805281	0.522231
2	R2-SA52-SAM	7179481	3346135	0.467844	1667338	0.931243	1439372	0.803919	0.593014
2	R2-SA52-FM	11461121	5649872	0.466069	3113962	0.930615	2613660	0.781098	0.556413
2	R2-SA52-2dpi	9290825	4605318	0.49296	5262330	0.931407	4429928	0.784076	0.576484
2	R2-SA52-4dpi	7939247	3779665	0.495685	4301218	0.933968	3653095	0.793234	0.567356
2	R2-SA52-6dpi	10336288	4899184	0.476073	3525248	0.932688	3030085	0.801681	0.593878
3	R3-WT-SAM	8478828	3916845	0.473979	4561532	0.93108	3922276	0.800598	0.598197
3	R3-WT-FM	14070887	7300487	0.461956	3638370	0.928903	3089885	0.788871	0.550625
3	R3-WT-2dpi	8388552	4037885	0.518836	6849253	0.938191	5875490	0.804808	0.565974
3	R3-WT-4dpi	9481760	5020830	0.481357	3770142	0.933692	3206863	0.794194	0.579278
3	R3-WT-6dpi	12603317	6460592	0.529525	4705420	0.93718	4070491	0.810721	0.600357
3	R3-SA50-SAM	10749138	5092913	0.51261	6049222	0.936326	5229589	0.80946	0.562518
3	R3-SA50-FM	8398223	4336578	0.473797	4736027	0.929925	4010767	0.787519	0.583021
3	R3-SA50-2dpi	7085198	3649239	0.516369	4061447	0.936556	3467869	0.799679	0.553418
3	R3-SA50-4dpi	7294887	3546686	0.515051	3412774	0.935202	2916310	0.799156	0.560099
3	R3-SA50-6dpi	9733338	4856247	0.486188	3313069	0.934131	2850519	0.803713	0.581927
3	R3-SA51-SAM	7155161	3312590	0.498929	4539276	0.934729	3913666	0.805903	0.53231
3	R3-SA51-FM	5116566	2684284	0.462965	3082310	0.930483	2610256	0.78798	0.554599
3	R3-SA51-2dpi	8138655	4194102	0.524626	2518073	0.93808	2140524	0.797428	0.564793
3	R3-SA51-4dpi	6784974	3334427	0.515331	3929835	0.936991	3357751	0.800589	0.555319
3	R3-SA51-6dpi	11017665	5112539	0.491443	3116661	0.934692	2685149	0.80528	0.597564
3	R3-SA52-SAM	6664334	3008725	0.464031	4760054	0.931055	4060606	0.794245	0.547486
3	R3-SA52-FM	6334452	3135194	0.451467	2791567	0.927824	2353049	0.782075	0.552007
3	R3-SA52-2dpi	7467525	3993808	0.494943	2926650	0.933483	2489978	0.794202	0.560301
3	R3-SA52-4dpi	6525911	3102081	0.534824	3741081	0.93672	3193248	0.79955	0.554138
	Average	9.14448e+06	4.5871e+06	0.50082	4.30014e+06	0.937787	3.69213e+06	0.797529	0.571278
	STDEV	2.51693e+06	1.32686e+06	0.0295757	1.26491e+06	0.0053732	1.10296e+06	0.0547646	0.0199601
