# Supplementary material for: Tomato locule number and fruit size controlled by natural alleles of lc and fas
Source: Plant Direct. 2019 Jul 3;3(7):e00142. doi: 10.1002/pld3.142 (PMC6607973; doi:10.1002/pld3.142)
Supplement: Supplementary file 18 [file PLD3-3-e00142-s018.xlsx]

## Sheet: Sheet1
Supplemental Dataset Table 1 Differentially expressed genes in lc, fas, lc/fas vs wild type at five developmental stages.
RPM	Introgression	Genotype effect:adjP-value	Genotype effect:(P-value)	Genotype*Developmental interaction effect (G*D): adjP-value	Genotype*Developmental interaction effect (G*D):P-value	SYM				F&IM				2dpi				4dpi				6dpi				Cluster analysis (F&IM, 2, 4, 6 dpi)		Cluster analsis (SYM, F&IM)
Gene ID						WT	lc	fas	lc/fas	WT	lc	fas	lc/fas	WT	lc	fas	lc/fas	WT	lc	fas	lc/fas	WT	lc	fas	lc/fas	8_clusters_FL	membership	6_clusters_M	membership
Solyc00g007070	No	0.053491	0.00137985	1	0.977617	100.821	87.8748	88.2051	93.6811	100.621	91.9789	93.6701	90.8478	83.6342	78.3969	79.6721	74.1547	79.1054	70.2782	74.8521	79.9815	87.802	73.4858	74.3595	71.9195	cluster.2	0.999998	cluster.2	0.932013
Solyc00g026160	No	1.14e-05	3.02e-08	1	0.377815	0	0.50591	0.538391	0.603451	1.58224	3.97186	2.6667	1.93092	3.37487	7.70556	4.4128	5.81572	10.4679	19.4108	9.64252	12.1701	9.01337	18.0123	6.32177	8.12744	cluster.5	0.99748	cluster.1	0.720123
Solyc00g050430	No	0.00169725	1.56e-05	1	0.603563	70.1742	70.8049	66.0875	65.4168	112.614	104.812	78.7532	82.401	105.386	92.0566	82.2844	82.2922	130.956	135.081	120.836	111.855	129.254	145.272	125.805	124.021	cluster.5	0.937207	cluster.2	0.995411
Solyc00g080750	No	0.0262393	0.000504576	1	0.860005	8.29265	9.82369	11.7008	11.419	11.1082	14.0391	16.771	17.3863	12.6944	12.3231	14.5067	17.9872	18.4092	21.913	22.9418	21.407	27.9499	28.6511	32.3033	30.9676	cluster.8	0.991104	cluster.1	0.997782
Solyc01g005210	No	0.00444297	5.09e-05	1	0.901218	40.4926	35.8577	45.0951	43.0824	44.1025	48.1707	53.2777	57.0619	41.5715	42.2853	50.3742	54.437	50.679	46.1091	51.9256	60.864	58.1774	49.8015	69.3021	60.6982	cluster.8	0.925922	cluster.1	0.996407
Solyc01g005300	No	0.0992247	0.00350071	1	0.999974	47.8101	50.4004	64.4349	57.2312	47.718	47.5358	69.4394	56.5759	58.3134	47.9348	68.6976	64.5356	51.2957	47.9141	69.481	57.0322	67.5715	60.7218	90.1591	74.5857	cluster.8	0.891763	cluster.4	0.998049
Solyc01g005420	No	0.0709868	0.00207903	1	0.131721	0.172643	0.127701	0.911795	0.435383	0.275797	1.01137	1.46167	0.505568	0.207887	0.499881	0.682566	0.138757	2.2989	3.08936	3.81683	1.63423	5.55025	7.10189	5.97572	6.75791	cluster.8	0.999647	cluster.4	0.795933
Solyc01g006390	No	0.0320616	0.000663321	1	0.820366	573.755	532.402	507.011	595.011	407.136	421.311	451.71	532.007	616.631	691.722	668.432	791.623	377.908	405.341	340.449	478.501	222.502	268.393	172.471	314.94	cluster.6	0.999991	cluster.3	0.839583
Solyc01g006510	No	0.0670701	0.00189798	1	0.9086	86.7184	102.895	107.672	106.831	121.818	134.595	133.96	146.54	126.475	127.563	138.326	143.98	114.342	124.137	147.449	130.599	133.448	126.975	152.918	137.393	cluster.8	0.769533	cluster.1	0.99914
Solyc01g007860	No	0.0985071	0.00344972	1	0.973364	342.653	348.62	379.12	343.311	389.465	380.794	425.435	393.563	350.328	307.562	362.658	326.644	304.834	294.953	328.986	302.662	346.574	321.437	386.531	349.337	cluster.2	0.999307	cluster.1	0.975886
Solyc01g008110	No	0.0170879	0.000280509	1	0.925082	606.793	471.675	418.475	398.986	344.092	335.497	294.905	298.499	440.902	474.33	366.038	379.195	454.434	460.359	380.352	389.511	564.829	515.877	512.373	481.019	cluster.5	0.678684	cluster.6	0.999995
Solyc01g010600	No	0.0316854	0.000644332	1	0.82211	5.64306	6.71462	7.84542	9.19806	11.1544	7.62872	11.58	11.4179	11.1065	9.20491	11.0476	12.2745	4.82017	3.87263	5.73782	8.39919	4.24294	4.9676	6.27753	6.7576	cluster.1	0.994754	cluster.1	0.976352
Solyc01g010700	No	0.0369503	0.000814527	1	0.79272	5.11689	6.51802	8.10929	6.75019	9.11384	7.54439	9.69202	7.09619	8.73298	6.64729	12.1427	8.04772	13.9605	10.2195	13.5149	10.3562	17.6807	12.5516	17.4693	15.1446	cluster.5	0.744254	cluster.1	0.527529
Solyc01g014180	No	0.0090208	0.000125987	1	0.943585	309.375	275.435	333.391	296.662	316.807	311.89	366.856	322.002	249.478	244.246	274.163	256.856	250.644	246.337	286.063	254.992	339.22	274.16	373.119	333.031	cluster.7	0.99345	cluster.4	0.840862
Solyc01g057000	No	0.048464	0.00119967	1	0.570023	0.906872	1.08063	2.37877	2.05221	1.85016	0.966589	1.60364	1.77502	2.90755	1.85465	3.02162	2.11999	2.06788	2.32738	5.29589	2.73236	5.31879	4.07313	6.40501	5.71301	cluster.8	0.988832	cluster.4	0.856524
Solyc01g060420	No	0.0258781	0.00049325	1	0.534693	1.18221	0.127701	1.30546	0.706395	4.58955	3.79628	6.66544	6.09827	2.66401	0.835676	2.57332	2.30756	1.92742	1.60725	1.83398	3.58073	4.6959	2.82287	5.01061	6.75806	cluster.7	0.612428	cluster.1	0.999253
Solyc01g065980	No	0.00171222	1.59e-05	1	0.857534	31.7976	31.6769	37.6939	39.149	26.1021	20.4758	29.4593	23.3947	23.274	20.2052	26.7607	22.5524	31.419	27.7272	35.6188	30.567	38.5823	37.4338	47.0409	41.1865	cluster.8	0.969939	cluster.3	0.998916
Solyc01g066760	No	0.0217963	0.000387333	1	0.526647	67.1845	48.4117	53.2193	46.8812	68.0882	64.3406	69.7482	60.14	52.8104	46.5088	41.2375	41.0568	43.6944	40.9403	36.4013	37.1275	42.0739	34.6185	26.4888	35.7856	cluster.1	0.979033	cluster.2	0.992231
Solyc01g066880	No	2.72e-08	4.26e-11	0.00230199	3.93e-07	14.7356	16.8426	31.6274	42.0336	7.87611	10.3643	17.2705	19.0925	22.223	18.5204	31.5493	24.8793	32.656	42.2355	57.0593	42.8728	50.9243	49.1715	59.4397	50.7066	cluster.5	0.974899	cluster.3	0.996896
Solyc01g073640	No	0.00417321	4.63e-05	1	0.875267	425.891	336.391	271.326	279.184	193.415	180.092	142.769	151.272	219.643	224.611	173.833	170.97	329.495	327.712	315.981	283.917	423.812	368.251	252.596	353.174	cluster.5	0.985879	cluster.6	0.99999
Solyc01g073770	No	0.0149898	0.000236694	1	0.382501	172.964	185.278	207.417	211.74	162.188	153.174	190.919	194.278	178.744	174.54	194.336	186.214	158.955	157.946	174.869	172.909	170.294	198.796	287.128	220.065	cluster.6	0.882899	cluster.3	0.990566
Solyc01g079610	No	0.0873506	0.00285873	1	0.999748	91.9843	91.3853	82.7363	89.263	78.1175	85.3187	74.9115	76.8505	97.7875	108.369	90.2652	94.4232	85.8045	89.3846	75.1391	73.8413	75.8741	80.0847	64.8458	71.6832	cluster.6	0.996924	cluster.6	0.977843
Solyc01g079980	No	0.0210228	0.00036821	1	0.412054	23.8739	22.4182	20.1187	15.325	31.7377	36.738	26.9902	29.0593	29.7673	33.2084	29.3006	22.8317	21.8865	24.1151	22.8293	17.5661	22.0987	19.1507	14.2434	18.4902	cluster.1	0.99917	cluster.2	0.988028
Solyc01g080640	No	1.81e-06	3.67e-09	1	0.69956	110.422	95.3644	82.7145	83.6129	62.2942	57.4232	53.6191	53.661	93.4017	97.045	81.4859	87.2179	141.632	136.25	130.405	112.97	155.922	133.232	132.09	119.997	cluster.5	0.999998	cluster.6	0.999889
Solyc01g081190	No	0.0570137	0.00150044	1	0.929512	17.8199	18.0269	19.4815	19.1113	18.6199	15.2181	23.3107	20.077	17.8165	18.6889	20.3778	21.4092	24.2793	22.9543	26.4871	26.0216	31.4265	30.443	35.2015	37.039	cluster.8	0.984487	cluster.4	0.967914
Solyc01g081250	No	3.04e-43	3.17e-47	1	0.867086	7.1666	9.45549	4.59336	1.69871	8.95787	15.2042	4.55322	1.85144	8.14102	16.35	3.73466	2.25046	6.28554	7.16341	2.53014	0.800766	7.17099	7.9871	3.26232	1.72793	cluster.2	0.678007	cluster.2	0.826587
Solyc01g081450	No	0.0545622	0.00141318	1	0.937504	74.442	87.4012	89.0336	82.0764	67.3015	69.1861	77.6958	69.3467	65.8133	66.6171	78.2239	69.9249	58.8281	61.4032	74.2556	71.6298	74.6118	90.375	109.683	85.7293	cluster.8	0.575444	cluster.3	0.985385
Solyc01g087560	No	0.0881661	0.00289001	1	0.984742	58.8447	59.6595	55.9895	61.1357	55.3326	59.5309	52.0898	60.629	49.3913	54.0147	49.8922	59.7597	51.7583	58.0213	47.3298	51.0194	45.5189	49.4751	43.2402	47.5811	cluster.1	0.872342	cluster.5	0.869055
Solyc01g087570	No	0.00774409	0.000102172	1	0.990059	128.383	105.455	97.5546	100.625	79.0491	77.9367	72.6915	75.2713	107.934	108.932	86.6693	100.505	118.468	107.384	93.2282	107.855	106.958	93.0299	73.5868	88.3836	cluster.4	0.999974	cluster.6	0.999924
Solyc01g089910	No	0.0417529	0.000974792	1	0.164065	28.0986	41.0386	41.3147	47.5347	28.1841	32.7273	39.7965	36.5637	70.7964	77.6188	96.8395	99.5075	114.751	113.726	127.65	118.31	132.769	156.35	136.341	128.389	cluster.5	0.999951	cluster.3	0.904858
Solyc01g090340	No	0.000355611	2.21e-06	1	0.801334	56.6174	45.9068	39.5902	39.3488	30.4671	27.2183	24.0656	27.2047	37.2506	38.7384	31.5853	32.5132	36.8909	36.3297	32.1434	30.9705	44.3615	35.4007	23.2734	27.0865	cluster.5	0.508723	cluster.6	0.999964
Solyc01g090410	No	0.0431438	0.00101401	1	0.89716	14.299	15.8899	14.2433	11.5307	8.86875	10.9025	9.07743	8.32282	19.6765	20.3388	16.0219	15.64	19.6582	22.5914	19.392	16.1396	21.164	21.9477	20.9502	21.833	cluster.4	0.973733	cluster.6	0.938638
Solyc01g090670	No	0.0846088	0.00268872	1	0.861579	52.439	46.8201	44.5917	44.9145	55.9658	46.5971	47.3686	41.5369	43.7266	45.5655	41.824	40.7805	47.7749	43.4578	38.6762	45.3591	36.9906	32.3261	32.1601	32.4922	cluster.1	0.903553	cluster.2	0.922702
Solyc01g091320	No	1.9e-05	5.83e-08	1	0.999186	632.943	601.706	465.05	473.289	344.667	343.155	285.602	276.546	505.24	535.167	411.401	381.489	664.426	649.402	582.201	528.79	763.767	748.323	570.477	616.759	cluster.5	0.999959	cluster.6	0.999873
Solyc01g092950	No	1.56e-05	4.38e-08	1	0.00128767	156.929	184.392	176.524	174.517	37.0731	33.9203	54.4236	54.6195	38.6536	36.3997	52.5761	48.4043	26.5636	22.2483	32.5846	33.0756	18.0634	21.4432	22.4747	24.4878	cluster.1	0.943829	cluster.3	0.899679
Solyc01g095030	No	0.0642657	0.00179021	1	0.954247	19.47	16.5238	22.8615	22.2526	22.7826	20.6758	26.8852	21.5883	14.9996	15.4918	19.4604	13.6318	19.6236	19.7976	22.2599	17.5107	21.3956	19.1807	25.3441	18.9198	cluster.7	0.997808	cluster.4	0.943743
Solyc01g095760	No	0.0242413	0.000446007	1	0.58737	13.5537	13.4978	16.9719	12.4344	7.49997	7.31575	9.57388	6.7037	9.16945	8.21292	12.4602	11.8105	7.68966	6.9729	9.29144	8.32116	6.64171	7.59692	14.6727	10.8824	cluster.6	0.999988	cluster.3	0.932863
Solyc01g096190	No	0.0981978	0.00340412	1	0.87786	29.1473	28.9311	21.7958	23.2487	21.6992	21.1016	18.2146	18.9666	16.8478	20.0145	18.3389	17.0603	24.0216	25.5537	19.6919	25.33	25.63	24.9141	20.5052	23.5945	cluster.7	0.795188	cluster.6	0.999805
Solyc01g096320	No	0.0320662	0.000665087	1	0.999186	2.89346	1.79803	6.7701	2.23083	4.93813	2.18035	5.96623	3.55651	3.90998	1.51885	6.11183	1.22436	7.30423	2.84008	7.02893	3.277	13.9805	3.58792	14.7716	4.24052	cluster.8	0.999996	cluster.4	0.944189
Solyc01g096650	No	0.0369503	0.000813798	1	0.373321	8.67443	11.3514	7.30089	6.12013	13.0546	11.1724	10.7958	10.2524	10.0676	9.86243	7.69949	5.87152	7.91468	7.02902	6.84144	5.61679	5.20209	5.02515	5.47105	5.64987	cluster.1	0.999994	cluster.2	0.967942
Solyc01g096740	No	0.00463035	5.45e-05	1	0.384244	20.9223	18.4198	13.6453	12.9987	11.1453	12.023	10.6306	7.85969	10.2193	10.9151	11.1875	8.13845	20.053	15.8835	16.1184	15.6204	22.3648	18.3604	12.6357	17.5425	cluster.5	0.994681	cluster.6	0.99996
Solyc01g096810	No	0.000273362	1.55e-06	1	0.89012	87.7771	93.5961	126.114	111.346	115.565	118.433	148.833	143.592	108.989	103.97	117.761	127.126	119.869	117.226	155.316	134.184	167.869	150.74	229.375	171.56	cluster.8	0.999984	cluster.1	0.930251
Solyc01g097930	No	0.0234709	0.000425654	1	0.948891	0.57751	0.225956	0.062234	0.35289	0.67945	0.735718	0.350655	0.982104	0.874467	0.331983	0.104387	0.541452	1.01197	0.201075	0.323999	0.416733	2.55238	1.19212	0.892339	1.64512	cluster.8	0.999962	cluster.2	0.737381
Solyc01g098190	No	0.00227546	2.21e-05	1	0.916546	14.5917	18.9454	20.3585	20.0236	10.7405	9.60177	15.9727	12.9701	12.9912	12.8507	17.3076	15.8944	16.3034	12.9703	20.3454	20.4498	21.5731	18.0994	31.2913	24.2825	cluster.5	0.672236	cluster.3	0.999784
Solyc01g098320	No	0.000814352	6.28e-06	1	0.89634	113.215	144.405	146.358	140.612	98.2028	110.613	109.062	112.964	90.151	93.5128	96.6799	94.8789	68.2548	79.3711	79.6983	75.3644	61.3873	71.8484	70.8763	68.2393	cluster.1	0.999998	cluster.3	0.94943
Solyc01g098390	No	0.000215692	1.18e-06	1	0.26672	48.8573	40.8526	53.5218	43.4557	52.1468	43.654	60.0485	51.783	39.2495	41.1709	51.8864	50.1932	36.6366	38.5532	42.8469	39.475	37.4884	31.7857	49.195	46.2104	cluster.2	0.993337	cluster.4	0.832208
Solyc01g098400	No	1.31e-05	3.62e-08	1	0.0383935	39.8885	58.4464	83.93	94.151	79.0434	67.9924	98.0098	92.4253	47.9091	45.5713	54.2285	62.0789	61.8002	69.4167	100.107	87.7536	88.3038	117.903	117.436	115.303	cluster.7	0.999998	cluster.4	0.886833
Solyc01g098930	No	0.0373363	0.000826927	1	0.609343	6.55314	6.77844	9.08477	9.03184	11.1037	11.1249	13.5468	15.4076	10.4605	10.1124	13.9952	12.2576	16.5344	12.1501	14.3755	15.3234	17.8647	11.8619	15.7653	18.1992	cluster.5	0.993816	cluster.1	0.999967
Solyc01g099210	No	0.0413327	0.00095852	1	0.0646315	11.185	12.3338	19.0535	19.9175	15.2986	15.6028	23.3175	19.3916	7.77517	9.83075	9.06904	10.4369	6.60444	5.24975	5.90777	6.08506	6.82379	7.47505	6.02258	6.89416	cluster.2	0.988553	cluster.4	0.994018
Solyc01g099840	No	6.04e-05	2.3e-07	1	0.931884	50.9795	44.9753	83.395	80.9335	108.294	92.8401	175.188	136.275	133.164	112.498	199.056	159.858	238.967	187.339	282.92	227.588	302.552	215.87	315.215	277.359	cluster.5	0.999871	cluster.1	0.996585
Solyc01g099970	No	0.03993	0.000906371	1	0.532345	2.74173	1.92556	2.70407	4.13732	2.88875	2.3968	3.4422	2.33834	2.12514	1.90099	2.86976	2.53027	1.83686	1.62707	4.22239	3.36709	2.4144	3.22364	2.62755	4.72951	cluster.2	0.999922	cluster.4	0.639725
Solyc01g102960	No	0.0434316	0.0010253	1	0.998569	6.9734	9.46988	4.86376	4.68181	8.04646	11.656	7.73149	4.49935	9.52121	14.9784	9.88585	8.3496	14.3793	15.5919	11.8613	5.83747	19.3086	25.1046	16.8113	13.335	cluster.5	0.947017	cluster.2	0.812968
Solyc01g103510	No	0.000705831	5.22e-06	1	0.84903	137.459	115.709	109.823	114.648	128.765	134.724	115.371	104.82	132.795	139.495	118.216	114.509	85.2857	78.2951	70.614	75.0228	72.2577	75.8433	60.5975	66.925	cluster.1	0.979312	cluster.2	0.880189
Solyc01g103590	No	0.00878898	0.000121376	1	0.995634	114.274	133.649	136.55	141.912	127.489	144.278	154.213	164.444	159.774	185.147	195.135	214.149	249.084	269.526	286.054	316.904	241.76	296.132	362.23	317.014	cluster.5	0.999679	cluster.1	0.912002
Solyc01g104010	No	0.0873506	0.00285659	1	0.882287	8.94458	8.139	12.732	15.3188	18.1422	16.6108	21.2292	22.0676	5.52548	6.25974	5.23419	7.64093	4.43402	3.88086	4.1099	5.33671	8.63702	9.24313	8.73598	10.1256	cluster.2	0.999953	cluster.1	0.99983
Solyc01g104020	No	0.0890752	0.00294767	1	0.353944	27.5282	19.3041	20.3723	19.0034	21.2158	19.2256	18.2689	15.9254	20.052	20.3841	18.066	15.8651	21.2201	22.1235	18.7845	19.5976	23.8769	22.7999	15.5156	23.942	cluster.8	0.986436	cluster.6	0.992002
Solyc01g104400	No	0.000276434	1.59e-06	1	0.522382	223.593	212.255	159.7	170.086	193.758	193.523	142.808	151.119	97.6301	99.6307	76.928	80.5497	63.0709	58.0576	54.6875	59.0356	71.2484	61.2987	60.5195	70.0355	cluster.2	0.972998	cluster.6	0.983261
Solyc01g105000	No	0.0248121	0.000461614	1	0.97852	19.8335	19.7021	16.6151	20.3275	12.5433	12.5664	10.9292	12.3022	51.8666	57.0013	45.6616	49.4993	67.7135	62.079	57.7366	54.7238	59.9564	62.3165	45.0898	48.9154	cluster.4	0.991848	cluster.6	0.927566
Solyc01g105410	No	4.92e-09	6.41e-12	1	0.862575	181.585	179.391	243.729	249.327	225.756	232.957	339.159	314.503	263.082	259.86	338.98	304.05	224.204	211.214	275.551	259.996	284.345	233.146	404.158	317.315	cluster.8	0.825577	cluster.1	0.82923
Solyc01g108240	No	0.00125569	1.06e-05	1	0.935351	1.2629	1.39994	2.58121	2.26619	1.43437	1.27804	2.32328	3.15418	1.59901	2.07622	2.49951	3.38268	3.40477	2.47134	2.99781	4.83284	1.9187	2.2556	4.9169	6.51572	cluster.3	0.794999	cluster.4	0.920188
Solyc01g108320	No	0.0918166	0.00305274	1	0.563959	6.20713	7.35321	9.52574	9.56091	12.9691	12.4201	17.9044	14.5609	6.47295	7.20964	8.39593	8.00998	2.18772	2.88173	3.21535	2.09282	1.3691	1.2209	0.679005	1.79012	cluster.1	0.99274	cluster.1	0.999631
Solyc01g108910	No	9.18e-09	1.34e-11	1	0.997579	33.6727	33.0279	46.9452	41.8928	51.2335	48.1067	72.9814	64.1984	55.5705	53.6797	68.8021	63.5087	76.1874	70.3574	97.752	91.5299	91.2681	88.0592	128.664	99.947	cluster.5	0.997228	cluster.1	0.998266
Solyc01g109090	No	0.000434479	2.87e-06	1	0.489458	34.4184	25.8675	64.265	64.3935	124.691	113.502	167.613	142.252	89.1312	73.068	92.5727	90.7864	211.385	166.337	265.175	215.184	463.518	307.39	552.294	487.803	cluster.8	0.999998	cluster.1	0.999884
Solyc01g109280	No	0.095371	0.00321565	1	0.7726	65.7086	69.9064	80.8236	78.9273	69.2633	69.8704	73.555	73.081	71.1078	75.6137	76.2581	74.5791	61.6443	67.4166	70.9858	67.4217	59.5297	67.1897	75.7906	62.895	cluster.1	0.792068	cluster.3	0.54675
Solyc01g109480	No	0.0500826	0.00125278	1	0.832418	2.3374	3.39903	1.6854	0.873231	1.66273	1.89195	1.00229	1.66327	0.513397	0.961489	0.586901	0.530572	0.780949	1.37879	0.885246	0.824308	1.06699	1.57011	0.465672	0.836531	cluster.2	0.916014	cluster.6	0.560481
Solyc01g109500	No	0.0159647	0.000257079	1	0.00741915	1.08524	2.56402	1.87783	1.26394	3.6487	1.32977	5.16224	0.887	1.24426	1.36591	1.7564	0.653158	2.18771	1.74465	3.95776	1.73094	5.69915	3.61747	3.09584	3.33076	cluster.7	0.992356	cluster.4	0.415216
Solyc01g109920	No	0.00444297	5.05e-05	1	0.984345	0.302172	0.196509	1.07331	0.89245	0.512099	0.316883	1.26151	0.505568	0.737183	0.522903	1.76529	1.00364	1.04126	0.54711	3.07361	1.86417	2.84812	0.717353	3.31179	1.43896	cluster.8	0.999991	cluster.4	0.998287
Solyc01g110290	No	0.0575158	0.00152864	1	0.970588	54.5773	53.4018	47.8045	53.6576	49.1529	49.0304	45.4512	39.4089	47.9106	52.3469	44.5305	40.8007	49.9007	53.1805	46.1284	42.0726	53.6854	49.7485	39.5433	43.53	cluster.8	0.99975	cluster.6	0.977538
Solyc01g111630	No	0.0707034	0.00206336	1	0.920809	38.2226	40.7687	32.6046	38.932	42.96	46.9409	37.8181	37.8292	55.9127	55.2288	46.5784	51.9773	66.8652	62.4775	57.9267	61.0258	70.5871	80.3087	72.3591	72.8381	cluster.5	0.99949	cluster.2	0.912314
Solyc01g112230	No	0.00554251	6.87e-05	1	0.267003	2.53725	1.6259	3.21848	1.34767	0.657192	0.241737	1.22741	0.200563	0.465014	0.0954602	0.873894	0.217719	0.713709	0	0.85268	0	0.454339	0	0.720626	0.823702	cluster.3	0.999945	cluster.3	0.720346
Solyc02g014860	No	0.0474946	0.00116082	1	0.976929	1.05805	0.40276	1.92327	1.16223	4.5631	3.66736	6.15663	5.78462	3.19005	2.80925	5.76077	5.90856	6.19501	5.11013	8.97182	5.91607	8.03637	8.21865	14.3814	11.741	cluster.8	0.841387	cluster.1	0.999786
Solyc02g022900	No	0.000754629	5.7e-06	1	0.842655	8.49749	5.24604	10.2252	5.00126	10.2601	7.49864	11.1695	7.39777	9.54866	6.51048	8.2003	6.60564	7.35009	6.12429	8.61003	5.4137	7.73885	5.09315	5.51005	5.42655	cluster.1	0.990488	cluster.4	0.408558
Solyc02g024070	No	0.0776346	0.00232633	1	0.456688	198.878	300.626	247.202	318.446	128.645	136.534	139.167	177.114	219.327	211.413	264.663	327.004	130.49	147.104	142.796	143.374	127.183	150.9	155.306	139.468	cluster.6	0.999775	cluster.3	0.878688
Solyc02g031830	No	0.0373363	0.000825911	1	0.881768	7.98348	5.41306	7.07367	8.85205	9.00163	7.62177	7.4367	9.00926	6.26431	5.33827	7.51264	7.44278	6.88804	4.99323	6.62555	7.96766	9.4365	6.93789	5.46843	7.89639	cluster.7	0.999604	cluster.1	0.462593
Solyc02g050260	No	0.0934775	0.00313232	1	0.436968	77.9005	74.3811	65.9353	70.6576	70.4989	71.4759	65.7004	65.1605	66.89	74.3638	63.4927	64.5974	70.1708	60.9458	70.7586	60.3483	65.0825	58.9907	53.5786	59.8661	cluster.3	0.968412	cluster.6	0.996283
Solyc02g055370	No	0.0670701	0.00190141	1	0.805845	138.592	118.12	152.28	178.045	157.328	158.358	187.028	230.214	92.7007	81.5434	86.187	86.9699	21.9977	22.8673	22.7362	29.5674	16.2771	13.5349	13.1247	17.024	cluster.1	0.999502	cluster.1	0.943151
Solyc02g062140	No	0.0625523	0.00172769	1	0.774081	20.2673	15.9488	21.4482	18.8316	14.3696	12.6755	18.8935	12.9215	14.2939	13.2034	17.3833	14.9017	23.244	18.4937	26.358	25.0529	29.4931	24.6195	23.8744	30.9672	cluster.5	0.907187	cluster.3	0.933927
Solyc02g062490	No	0.0146363	0.000230349	1	0.615095	77.3436	66.8164	50.6348	52.7384	29.7352	26.8306	22.7158	29.4894	57.5633	65.2129	48.1664	53.3739	111.022	113.627	101.001	96.4367	129.594	134.071	121.45	112.255	cluster.5	1	cluster.6	0.999551
Solyc02g063380	No	0.0537783	0.00139007	1	0.806883	5.52228	4.66154	8.19203	8.36024	1.02277	0.841226	1.43695	2.24749	1.79817	1.92709	2.30036	3.21947	5.51322	6.61428	6.30483	7.11003	8.91536	8.80064	7.71616	11.403	cluster.5	0.946255	cluster.3	0.99837
Solyc02g063420	No	0.0849955	0.00271078	1	0.412107	2.73044	3.33997	6.28409	5.45648	3.2371	1.77745	4.18699	3.06213	2.24729	2.53842	2.63896	2.68021	2.64711	1.2728	3.31579	2.83683	4.14422	2.55459	3.13746	3.18239	cluster.7	0.986837	cluster.3	0.968369
Solyc02g063520	No	0.0318496	0.000653956	1	0.985358	3.39582	4.36175	4.4517	5.61092	4.3453	3.32367	4.02627	4.73015	3.2416	3.60343	4.16993	5.72159	4.39008	3.79134	5.24445	7.4536	5.35365	5.881	5.47366	7.52516	cluster.7	0.971717	cluster.3	0.715759
Solyc02g064560	No	0.000982692	7.94e-06	1	0.272232	1.11172	1.61109	3.72007	1.32722	1.29857	0.649706	2.59784	2.3903	1.86802	1.24817	1.88639	0.990765	5.0219	3.99509	7.70347	5.90402	8.31126	6.81409	13.2236	11.4588	cluster.5	0.661747	cluster.4	0.901279
Solyc02g064730	No	0.000299387	1.81e-06	1	0.945869	604.226	608.291	694.353	651.569	761.288	707.529	837.451	796.951	624.823	574.515	682.957	636.84	618.754	574.831	664.408	636.191	669.492	616.377	816.48	688.263	cluster.2	0.999813	cluster.1	0.999501
Solyc02g064830	No	0.0738904	0.00219488	1	0.766016	0.625809	0.196509	0.521198	0.771519	2.60987	1.9313	2.13997	1.72254	0.97209	0.0954602	0.373766	0.432444	2.11184	0.803626	0.458906	0.632292	2.90564	0.917075	0.637385	1.46588	cluster.7	0.999996	cluster.2	0.545914
Solyc02g067100	No	0.0415306	0.000965275	1	0.925981	23.8993	30.8663	26.2892	28.7809	23.7197	26.9406	27.0752	25.6581	24.4506	29.2349	24.2487	25.7257	18.9411	27.2894	22.786	24.5142	15.1208	17.6963	12.1336	12.9431	cluster.1	0.942535	cluster.5	0.988268
Solyc02g069490	No	3.37e-10	2.98e-13	1	0.999092	634.519	580.788	456.325	462.587	330.329	323.401	254.094	254.079	654.926	686.248	500.733	505.71	798.865	774.591	645.345	605.276	1043.02	1038.78	896.829	795.758	cluster.5	0.992025	cluster.6	0.999935
Solyc02g069510	No	0.0694182	0.00199692	1	0.789614	74.0154	66.2279	72.7613	52.2495	14.3129	14.6659	15.6992	9.03423	61.8397	66.1639	65.3776	53.488	129.957	137.203	143.84	125.927	154.069	140.967	134.975	128.31	cluster.5	0.999998	cluster.6	0.878411
Solyc02g069600	No	4.4e-05	1.57e-07	1	0.849435	0.977362	0.225956	0.390596	0.102328	1.41061	0.613911	0.702166	0.29465	2.42108	0.893159	1.39589	0.6287	1.09386	0.738275	1.5814	0.659767	1.27992	0.591802	0.296574	0.096666	cluster.6	0.999577	cluster.2	0.996805
Solyc02g070630	No	0.00746265	9.72e-05	1	0.736353	55.9472	50.0234	59.9681	57.0814	57.9646	49.0166	62.8003	57.94	39.8179	43.3791	47.684	48.4354	43.7298	39.5539	47.7876	43.4723	50.3497	48.1377	68.9874	54.4457	cluster.2	0.717608	cluster.4	0.979437
Solyc02g070800	No	0.0785305	0.00239001	1	0.999543	90.2124	100.04	110.1	107.862	81.8683	87.0614	102.565	92.3625	117.425	123.96	144.071	136.087	174.819	187.249	213.612	186.925	178.364	222.085	226.015	207.088	cluster.5	0.99992	cluster.3	0.997148
Solyc02g071740	No	0.0369503	0.00080715	1	0.983197	34.7938	35.4344	46.7576	43.5649	31.1348	31.2166	33.3013	34.9561	33.1774	37.5358	37.7438	41.8866	34.6213	33.9225	38.903	40.8902	36.4948	40.9765	46.8875	43.3511	cluster.5	0.997813	cluster.3	0.999147
Solyc02g071800	No	2.19e-07	3.66e-10	1	0.864446	7.10398	6.3265	6.52769	3.49231	4.59742	8.19989	6.28582	3.88	2.8536	3.67543	3.73046	1.44437	3.25827	4.69005	5.02935	2.12361	3.23015	4.0689	5.21609	1.65165	cluster.2	0.978413	cluster.2	0.399623
Solyc02g071980	No	0.099613	0.0035196	1	0.969469	16.9948	21.7844	21.6969	21.839	19.5297	21.994	23.8929	23.892	17.8689	19.9096	21.6339	23.1688	21.1202	20.3598	26.4639	22.6153	19.5665	22.3338	25.1777	21.6168	cluster.3	0.995653	cluster.1	0.55713
Solyc02g072210	No	0.0137177	0.000211726	1	0.758849	0.61007	0.648422	2.39903	1.34705	2.29482	1.28891	3.284	3.7715	2.57751	1.824	2.97331	4.61952	3.72631	2.80914	3.15846	6.43375	5.56324	4.7613	5.55952	7.27556	cluster.8	0.98916	cluster.1	0.916114
Solyc02g077030	No	0.019392	0.000327428	1	0.4079	0.162089	0.736762	0.248936	0	0.283664	0.316883	0.351083	0.383465	0.128563	0.366443	0.204413	0	0.587871	2.11707	1.01851	1.71071	2.1062	5.15881	1.35801	1.77862	cluster.8	1	cluster.5	0.734423
Solyc02g077240	No	0.0460182	0.00110795	1	0.75467	13.7325	11.5526	11.9409	10.4447	8.62751	6.9775	11.0296	7.6449	6.45466	3.60225	6.51329	5.16127	4.64175	3.72432	4.41174	3.41619	5.06548	2.85841	3.26755	3.74822	cluster.1	0.526599	cluster.6	0.761661
Solyc02g077330	No	0.00444297	5.08e-05	1	0.97657	75.2366	69.4498	61.0791	61.3279	61.1277	64.9385	58.6809	55.9524	74.1646	80.9962	68.1837	69.0848	99.1039	98.8906	81.5291	92.3246	103.656	104.272	93.3144	91.4396	cluster.5	0.999997	cluster.6	0.999601
Solyc02g077980	No	0.00280861	2.9e-05	1	0.657962	2.69397	0.697525	2.20579	2.44539	1.49613	1.4392	3.30043	1.5714	1.18955	0.907818	2.59965	0.78892	0.921431	0.717454	1.8307	0.789693	2.71856	0.881532	6.44401	3.34841	cluster.8	0.904761	cluster.4	0.83653
Solyc02g079240	No	7.53e-05	3.06e-07	1	0.279978	0.302172	1.54246	2.32267	2.56509	1.64984	1.6431	8.02944	5.43648	2.70522	2.19396	6.05474	3.87562	2.41609	2.21215	6.10399	5.72168	5.00508	2.89529	9.33436	3.87125	cluster.8	0.990165	cluster.1	0.556096
Solyc02g079960	No	0.0843216	0.0026634	1	0.860003	15.7712	13.3806	19.299	20.7579	19.3629	18.2415	25.7014	18.5489	18.5063	18.2978	23.0906	20.6248	21.0822	23.6961	23.9034	23.1009	28.3573	23.7237	32.7143	27.2502	cluster.8	1	cluster.4	0.930024
Solyc02g080490	No	0.0805151	0.00247138	1	0.928944	8.13466	8.51733	8.94924	6.90337	10.3769	11.2231	9.41937	7.62228	11.331	13.241	8.1214	8.6825	11.5531	12.0523	10.2538	8.73903	10.533	11.1053	10.5597	9.80388	cluster.4	0.989598	cluster.2	0.979634
Solyc02g080880	No	0.000292778	1.75e-06	1	0.474467	105.375	109.771	135.004	138.189	111.474	122.166	146.673	135.418	105.872	101.903	131.223	118.339	103.322	90.9427	113.473	108.205	114.87	93.6284	103.653	116.115	cluster.7	0.89455	cluster.4	0.99277
Solyc02g081070	No	0.0964212	0.00326922	1	0.74616	119.357	129.07	125.579	125.127	130.816	142.937	130.663	112.27	106.096	120.241	102.715	92.6739	91.3136	107.552	98.5516	99.5597	71.5652	74.4649	54.6194	62.9051	cluster.1	0.999983	cluster.2	0.596243
Solyc02g081120	No	0.00822239	0.000111032	1	0.587887	219.807	294.976	318.001	335.803	494.71	484.897	493.64	542.925	405.853	392.941	460.622	483.307	166.915	167.727	184.027	192.201	80.1982	87.9821	95.0341	100.595	cluster.1	0.999998	cluster.1	0.998511
Solyc02g081130	No	0.00463035	5.43e-05	1	0.676189	2.53688	1.92539	4.51127	2.07143	2.22353	1.15811	2.30538	1.55679	1.58943	1.16385	1.9872	0.332019	2.03859	1.14042	2.98576	1.52645	3.02705	1.93341	3.43141	2.53156	cluster.7	0.824457	cluster.3	0.792935
Solyc02g081190	No	0.0216185	0.000382161	1	0.816976	132.841	183.103	193.518	210.034	238.597	262.745	285.819	291.546	126.454	114.452	124.03	137	152.951	186.74	236.413	228.318	315.299	395.982	373.119	443.664	cluster.7	0.99532	cluster.1	0.999576
Solyc02g081480	No	0.0101982	0.000147391	1	0.0578553	5.89441	5.93338	7.71748	8.24921	2.01609	2.76745	3.78519	4.14562	0.996709	2.14103	0.669426	3.01193	0.178428	0.240043	0.158166	1.01632	0.198688	0.442309	0.762246	0.448847	cluster.1	0.96643	cluster.3	0.999764
Solyc02g081570	No	0.0816633	0.0025194	1	0.8467	3.64358	5.18208	2.63917	2.44731	2.75947	3.23107	2.25637	2.08631	3.45429	4.34321	2.53463	2.87047	4.35213	2.70971	2.88781	2.91713	4.08354	3.10159	2.92674	2.55297	cluster.5	0.930734	cluster.6	0.516306
Solyc02g081730	No	0.00474023	5.68e-05	1	0.735378	74.0524	65.1901	58.8968	54.0134	49.8223	48.6588	45.426	46.1447	65.2244	68.6368	57.1609	61.4605	55.7242	60.589	53.9539	53.5666	63.8486	55.059	45.441	51.2253	cluster.4	0.766626	cluster.6	0.999981
Solyc02g081880	No	0.00167724	1.53e-05	1	0.670898	75.5819	76.2515	93.5147	85.4235	84.3897	81.4796	92.7714	90.2164	65.8657	55.8936	70.3455	66.317	63.7102	59.6661	72.1654	60.7648	61.9094	63.5	84.8414	64.6567	cluster.2	0.864446	cluster.4	0.996094
Solyc02g082260	No	0.00862763	0.000118698	1	0.769965	446.243	365.124	331.968	316.288	312.781	314.398	295.718	278.331	326.292	370.339	291.496	287.878	296.095	296.484	266.318	255.041	319.674	279.523	204.169	256.619	cluster.6	0.611545	cluster.6	0.999957
Solyc02g083020	No	0.0104617	0.000152653	1	0.753692	1.93236	2.36244	2.86373	2.40949	4.52638	2.45057	5.08056	4.10725	2.14104	1.9306	5.21675	3.03938	4.58915	2.36535	5.2926	5.83758	3.41225	3.18985	5.047	2.83249	cluster.3	0.990376	cluster.1	0.947272
Solyc02g083030	No	0.00227658	2.23e-05	1	0.576635	0.480541	1.28203	2.58573	1.41156	2.74231	1.17405	3.43111	2.42308	1.13399	1.19449	2.54341	2.46519	2.52728	2.6153	4.66184	4.29917	5.35943	4.90752	7.5913	6.92369	cluster.8	0.746984	cluster.4	0.740483
Solyc02g083280	No	0.0862918	0.00277911	1	0.993887	20.8623	19.201	26.7476	26.3172	32.1269	38.6583	43.3562	41.9663	31.7186	27.7495	38.5497	34.9393	42.0938	39.1228	58.2761	54.6862	76.2659	54.1905	87.5101	78.7498	cluster.8	1	cluster.1	0.999836
Solyc02g083320	No	0.00122134	1.02e-05	1	0.961116	181.202	177.359	213.071	179.071	187.001	187.142	218.959	189.315	160.387	153.512	182.625	158.501	160.546	136.947	175.58	147.848	172.701	151.147	192.201	180.254	cluster.2	0.996668	cluster.4	0.979754
Solyc02g083520	No	2.23e-05	6.96e-08	1	0.609656	318.473	344.079	398.495	400.834	138.144	140.143	195.103	174.529	111.065	107.839	134.369	126.329	94.0899	80.6575	102.289	94.601	97.587	88.9113	98.944	100.091	cluster.2	0.722682	cluster.3	0.997549
Solyc02g083790	Yes	0.00707529	9.18e-05	1	0.808222	5.66218	4.78434	6.41162	7.76608	3.61557	2.87991	4.13499	5.71398	4.96209	5.79988	6.8951	8.56931	4.53055	7.51901	5.91106	7.35829	5.02982	5.42092	6.05635	7.18054	cluster.4	0.901113	cluster.3	0.995634
Solyc02g083860	Yes	1.57e-05	4.5e-08	1	0.99272	165.725	138.923	150.896	141.585	157.587	152.369	151.9	129.138	148.49	131.028	129.057	109.057	220.587	193.49	196.726	170.734	335.999	272.645	284.393	244.87	cluster.8	0.999913	cluster.2	0.702173
Solyc02g083880	Yes	6.12e-05	2.42e-07	1	0.739877	204.967	159.747	308.48	178.709	412.328	275.712	397.469	251.483	330.507	259.587	293.835	247.597	162.042	116.381	191.681	131.974	130.388	99.6964	121.966	98.2321	cluster.1	0.999996	cluster.2	0.424746
Solyc02g083890	Yes	9.4e-42	1.47e-45	1	0.403747	153.281	276.41	171.458	256.916	152.935	240.881	150.909	224.879	184.853	270.371	175.931	260.818	141.774	223.17	139.378	218.19	97.2809	171.704	131.817	150.45	cluster.6	0.996113	cluster.5	0.99878
Solyc02g083950 (SlWUS)	Yes	0.0158529	0.000254453	1	0.000697464	12.4361	17.7615	18.9251	23.124	43.4295	44.1208	46.7329	49.2509	28.2447	30.4945	31.5088	28.6711	5.90802	6.4209	5.49867	9.86112	1.07446	3.88884	4.15204	4.20958	cluster.1	0.999998	cluster.1	0.998371
Solyc02g084240	No	2.83e-07	4.86e-10	1	0.990825	732.834	625.41	869.074	767.648	875.419	738.723	1067.47	870.188	767.632	606.716	874.088	730.357	852.132	703.935	885.782	777.177	1063.78	776.557	1059.91	958.655	cluster.8	0.826286	cluster.4	0.836761
Solyc02g084570	No	0.00275013	2.81e-05	1	0.35231	11.4866	21.2825	23.3764	25.1346	22.1223	19.0951	26.6153	29.0506	17.022	14.5913	18.7334	20.9256	8.61373	9.65288	12.6556	12.7138	5.72998	9.14677	12.2116	9.91352	cluster.1	1	cluster.4	0.575334
Solyc02g085150	No	0.0154608	0.000246547	1	0.957877	6.99094	6.10084	13.0502	8.28765	10.9663	11.9086	13.4008	9.86398	4.77316	4.3586	6.45993	3.95688	11.9366	11.113	18.9597	11.6945	21.4078	12.8212	34.4913	15.8421	cluster.8	0.854141	cluster.4	0.657676
Solyc02g085920	No	0.0391992	0.000886573	1	0.129361	62.2154	70.2004	71.9938	73.8005	62.2005	59.4377	70.1818	70.9463	76.7964	67.0818	85.429	77.1958	72.7022	71.5394	81.1006	74.5274	74.7132	71.084	129.803	86.8813	cluster.4	0.99469	cluster.3	0.921144
Solyc02g086180	No	4.36e-09	5.45e-12	1	0.730829	243.616	183.702	134.182	139.167	113.992	103.687	86.0017	87.0457	164.136	175.618	139.635	129.593	210.876	188.14	162.574	139.959	272.335	200.473	173.931	175.914	cluster.5	0.996257	cluster.6	0.999997
Solyc02g086650	No	0.0289994	0.00057881	1	0.503738	33.6989	39.2066	25.8023	26.9083	13.7526	16.7427	15.5814	15.8203	34.6492	33.1288	31.1958	31.3809	41.8343	45.3889	42.8381	35.6387	39.2522	45.8423	33.9267	32.8771	cluster.4	0.98596	cluster.6	0.964948
Solyc02g087120	No	0.0510349	0.00128437	1	0.998749	43.0326	51.1083	44.3208	44.3341	67.3522	69.9387	60.3751	58.1835	66.1988	73.1714	63.1759	60.1355	30.0277	35.5419	28.1766	28.5919	18.0966	20.1212	17.6463	17.7169	cluster.1	0.998288	cluster.2	0.878194
Solyc02g087240	No	0.0369503	0.000814134	1	0.499418	161.68	163.931	153.231	153.054	184.45	189.717	163.008	161.909	160.588	160.855	155.538	147.27	130.229	129.359	128.509	132.461	134.342	135.101	101.952	126.049	cluster.1	0.981806	cluster.2	0.996838
Solyc02g087270	No	0.065167	0.00182369	1	0.832553	1.27381	2.32832	1.43299	2.2308	1.76038	2.07991	1.17817	1.67159	1.12211	2.74444	1.36513	1.5428	1.64378	1.32168	0.861988	1.56831	1.4464	2.06573	0.465672	1.60961	cluster.3	0.858854	cluster.5	0.997148
Solyc02g087780	No	0.0975848	0.00334623	1	0.618612	37.7619	25.0997	24.5124	23.1519	26.0429	27.8396	24.8594	23.4373	42.7419	44.3648	35.0397	39.6583	56.7509	52.8631	50.4343	53.9069	56.7381	48.0205	45.8727	47.9015	cluster.5	0.984344	cluster.6	0.934189
Solyc02g088100	No	0.00614782	7.72e-05	1	0.409881	32.1996	30.1347	29.0902	30.0243	31.9078	28.8939	29.2303	23.6382	26.7019	27.4265	21.2699	25.8665	52.9347	50.6415	48.6189	43.7831	47.8366	52.992	36.8794	36.8214	cluster.5	0.95158	cluster.6	0.86139
Solyc02g088130	No	0.00135613	1.17e-05	1	0.49705	49.6439	41.1227	38.0197	37.0994	112.205	100.519	84.6368	82.8105	77.0789	67.3571	69.1326	65.3658	37.8218	32.4972	35.1902	35.2559	31.5897	25.6506	18.1847	26.3479	cluster.1	0.999922	cluster.2	0.971531
Solyc02g089080	No	0.00394739	4.28e-05	1	0.953784	17.8143	19.7362	17.1321	19.608	23.5191	28.9493	26.5624	25.7341	24.3196	26.5166	21.4796	25.3003	37.4968	49.6837	38.3002	45.2344	52.1469	63.7238	45.6363	61.6281	cluster.8	0.872611	cluster.1	0.875414
Solyc02g089210	No	1.1e-05	2.88e-08	1	0.0682525	33.5448	42.394	59.4824	68.7001	84.6557	80.8414	92.0034	96.8016	61.1837	67.4367	72.7958	70.6309	24.6422	23.337	30.6168	33.829	18.6999	18.7028	27.3474	26.2137	cluster.1	0.999991	cluster.1	0.99953
Solyc02g089620	No	0.0297065	0.000597566	1	0.530229	103.69	111.976	119.867	129.442	119.614	120.86	129.617	126.932	132.053	145.198	147.157	176.142	180.026	162.809	197.548	205.78	118.06	128.641	188.731	155.967	cluster.3	0.852302	cluster.4	0.539546
Solyc02g090490	No	0.00463035	5.44e-05	1	0.958647	3.88619	5.14752	6.48959	5.09051	7.8567	9.74914	11.2647	10.8998	3.57489	4.66097	6.3475	7.10946	6.97595	5.91498	8.94936	10.4443	7.96604	7.23982	9.7948	11.639	cluster.7	0.999378	cluster.1	0.999608
Solyc02g091700	No	0.0221317	0.000396754	1	0.999429	11.8981	7.6232	14.7905	12.9068	16.3961	13.5833	17.5161	17.7887	16.3061	14.753	20.1011	18.07	19.5384	15.8286	24.8655	21.2222	23.2508	18.7354	26.6189	26.5751	cluster.8	0.971506	cluster.1	0.934834
Solyc02g092240	No	0.0681359	0.00194583	1	0.741096	10.8338	9.35736	14.5865	13.0495	26.8372	24.1159	25.0397	28.2184	15.9018	14.5954	16.4431	19.1156	11.7522	10.8781	11.9814	15.1324	10.6439	11.6959	10.7235	14.4585	cluster.1	0.769131	cluster.1	0.994436
Solyc02g092290	No	0.0334166	0.000708768	1	0.928289	24.1864	21.5338	28.9463	26.9537	21.9827	21.3958	27.1489	23.422	22.5724	18.5792	24.117	21.7529	19.7134	21.835	23.3643	21.5985	22.2412	17.3036	26.7412	21.3892	cluster.2	0.555356	cluster.4	0.549177
Solyc02g092480	No	0.0322658	0.000670908	1	0.635683	111.302	99.4857	96.5452	92.5144	70.9311	75.6906	71.4423	77.1167	106.082	113.206	101.698	104.276	133.148	135.414	121.075	127.424	113.555	112.574	93.7256	98.2241	cluster.4	0.989568	cluster.6	0.995299
Solyc02g092530	No	0.000814506	6.33e-06	1	0.647082	12.8143	7.31874	11.7331	16.6082	12.4555	10.2331	15.2207	13.3626	6.07137	5.22537	6.71238	8.81278	5.20033	4.67425	7.85885	7.42089	8.08438	6.8931	7.46121	7.96142	cluster.2	0.999961	cluster.4	0.814032
Solyc02g092550	No	0.00763627	9.99e-05	1	0.540939	39.7328	31.9666	40.8874	46.2789	23.9587	26.1536	31.609	32.5019	16.7032	16.9826	17.8475	19.2153	19.3153	18.1564	20.0356	24.8066	20.915	14.2474	14.9614	24.1202	cluster.7	0.65618	cluster.3	0.997223
Solyc02g093370	No	0.0683459	0.00196251	1	0.996912	126.468	146.212	155.223	143.947	124.192	131.084	141.576	134.352	123.896	128.404	134.602	130.349	123.221	132.293	138.961	132.727	131.966	149.07	165.034	149.073	cluster.8	0.997294	cluster.3	0.958139
Solyc02g093760	No	0.0885484	0.00291495	1	0.456804	26.2821	35.8025	36.3332	32.6706	31.5602	30.958	31.1324	31.6681	32.4074	33.8054	31.3788	27.5014	21.4771	26.7846	25.8966	21.1979	17.2531	23.0301	22.4279	16.8833	cluster.1	0.983322	cluster.5	0.598523
Solyc02g094120	No	0.00774409	0.000102507	1	0.163716	54.0404	42.827	48.989	49.8735	64.3006	62.5798	79.3967	61.2681	59.4374	53.7234	63.7343	60.212	65.3826	66.3133	75.0584	61.3517	85.4362	63.8459	106.257	80.0947	cluster.8	0.999843	cluster.1	0.885305
Solyc02g094280	No	0.0867064	0.00280716	1	0.361682	54.0739	48.8197	48.6235	49.7676	67.1808	63.5368	60.4869	56.7679	50.4312	54.4835	47.0189	53.3684	43.7997	45.4045	37.098	46.28	46.4626	43.6559	27.9405	41.9718	cluster.2	0.994579	cluster.2	0.998209
Solyc03g005010	No	0.0964212	0.00327115	1	0.842926	58.5779	75.3631	78.6186	72.6191	69.7485	66.5074	76.8562	73.5841	61.7598	63.3701	70.6129	65.5386	73.6455	69.9825	81.9815	76.9419	65.7934	64.3711	72.0236	70.7454	cluster.3	0.999978	cluster.4	0.813868
Solyc03g005420	No	0.0815598	0.00251116	1	0.0492446	4.94406	5.16238	7.87472	6.7837	7.03357	5.62787	6.12296	6.09522	6.44441	5.48725	11.199	5.99111	3.46599	2.87182	6.4871	5.84203	4.19441	5.44002	3.47827	4.93198	cluster.1	0.968725	cluster.4	0.824138
Solyc03g005450	No	0.0846088	0.00268444	1	0.804402	6.13699	5.26081	5.66934	6.30121	5.30767	6.63569	7.65287	7.12879	5.21836	6.57514	8.42607	8.09723	10.7049	7.76562	11.373	10.534	12.3134	12.1185	18.2159	16.1984	cluster.5	0.998532	cluster.1	0.790875
Solyc03g006350	No	0.00782378	0.000103969	1	0.85469	29.3404	32.443	40.5303	34.923	37.3511	31.3317	39.8148	40.7442	34.2166	27.8612	39.3606	31.9745	31.8465	29.1732	40.2437	31.282	27.1298	28.1541	34.6526	28.7192	cluster.1	0.999888	cluster.4	0.932822
Solyc03g006360	No	0.00259418	2.62e-05	1	0.965889	20.5665	17.2618	40.0466	43.2331	101.023	80.6661	165.997	146.597	64.3577	61.5808	102.272	95.8756	140.515	120.443	170.041	151.823	256.346	166.9	305.601	258.092	cluster.8	0.999704	cluster.1	0.999928
Solyc03g006490	No	0.00400216	4.4e-05	1	0.998944	166.216	213.872	293.954	381.689	609.866	660.046	753.141	886.339	564.599	591.962	676.189	833.553	486.754	510.392	595.456	722.149	408.741	457.237	580.947	631.279	cluster.1	0.999987	cluster.1	0.999903
Solyc03g007200	No	0.000675094	4.93e-06	1	0.42935	0.129529	0.0982547	0.790394	1.30053	0.860443	1.23869	1.20331	1.58379	1.05457	0.301335	2.01337	1.92633	0.997317	1.3897	2.41849	2.10923	1.62711	1.67306	2.45845	2.62665	cluster.8	0.997051	cluster.1	0.931633
Solyc03g007500	No	0.0969704	0.00330495	1	0.413858	68.4401	58.8056	69.7333	59.5436	34.5216	35.5836	47.6213	49.4979	46.0295	43.2866	55.1667	55.7003	39.0647	42.2726	45.8866	45.9545	51.6509	50.0668	62.0984	49.0543	cluster.8	0.696789	cluster.3	0.954388
Solyc03g007610	No	0.0268146	0.000521228	1	0.934426	73.8346	73.1237	68.26	68.4155	78.1432	77.6816	72.2876	73.5777	76.4607	77.1775	63.5953	65.7867	67.796	65.1209	64.4672	64.2134	63.3882	69.8033	61.7762	61.5724	cluster.1	0.999912	cluster.2	0.998808
Solyc03g019820	No	3.34e-05	1.13e-07	1	0.717554	0.0810445	0.0982547	0.577299	0.584849	0.162331	0.0805791	0.693641	0.200563	0.397572	0.0992728	0.787009	0.272223	1.1085	0.650429	3.53168	0.824308	3.18371	1.47817	4.91429	1.98841	cluster.8	0.999994	cluster.4	0.980798
Solyc03g020060	No	0.00232776	2.32e-05	1	0.275724	37.618	21.2444	24.3664	46.152	7.66064	7.7288	8.50657	12.6064	20.8491	12.9319	14.6429	23.8584	57.6159	47.2454	48.5	58.8123	86.1171	100.29	111.999	123.68	cluster.5	0.999606	cluster.3	0.701176
Solyc03g020080	No	0.000680975	5e-06	1	0.936019	141.672	97.1181	122.725	176.539	35.5801	38.0516	40.409	54.5634	58.4417	51.1937	51.0323	70.3834	248.555	218.432	203.633	262.652	299.497	283.629	282.42	395.341	cluster.5	0.999951	cluster.3	0.906976
Solyc03g025390	No	0.000110808	4.91e-07	1	0.892745	49.8382	35.3022	29.6044	30.8528	30.5346	26.3914	22.3579	22.2803	41.6088	45.7994	35.3776	33.7448	60.0671	56.8985	45.907	44.8909	56.761	54.8744	43.2245	49.4376	cluster.5	0.99559	cluster.6	0.999971
Solyc03g026020	No	0.085523	0.00274544	1	0.545956	32.7691	26.1853	29.5881	28.2921	30.8935	31.4376	33.088	34.3931	25.7982	22.9129	30.419	26.0413	33.1973	24.3479	29.9808	27.9141	38.422	29.0515	48.1309	36.5641	cluster.8	0.658481	cluster.1	0.691064
Solyc03g026070	No	0.997251	0.986925	0.618652	0.000232076	13.315	7.08789	9.94539	9.83939	3.22488	4.55577	3.86044	4.65729	4.10428	8.70621	7.15722	4.53756	6.4786	7.48004	8.14236	8.19036	11.6844	7.26123	6.06681	9.88353	cluster.8	0.999415	cluster.6	0.913891
Solyc03g031890	No	0.000706133	5.26e-06	1	0.999955	3.32532	3.18317	5.16946	6.67942	7.26343	6.39715	11.5365	12.2168	8.75121	7.32694	13.7648	11.4069	18.0489	15.6705	26.2252	25.7557	24.4056	19.2288	34.9437	34.2505	cluster.5	0.996651	cluster.1	0.999323
Solyc03g031970	No	0.0918166	0.00305105	1	0.981437	91.1558	88.6891	85.7451	81.8577	76.9368	76.3539	73.0365	64.6058	72.056	74.9407	58.2951	63.269	75.7014	76.1518	71.8072	69.9958	72.8463	77.4834	68.0846	69.6139	cluster.3	0.964521	cluster.6	0.997559
Solyc03g032190	No	0.00822239	0.000112266	1	0.0851029	71.4701	82.0231	71.1067	78.4869	76.7275	83.2145	75.7715	79.5506	84.2763	97.1083	77.4721	86.1104	61.396	76.7876	53.9372	64.1382	52.03	67.9379	65.1008	44.7239	cluster.6	0.796809	cluster.5	0.90951
Solyc03g033590	No	0.000352176	2.17e-06	1	0.717814	1.06896	1.30658	0.518131	1.69748	2.11659	2.80681	1.44548	2.38198	1.34188	1.77488	1.36955	3.73277	4.84348	5.87212	4.38574	8.04222	7.16655	7.8488	3.5225	7.59057	cluster.8	0.593579	cluster.2	0.609893
Solyc03g034400	No	0.0815598	0.00251195	1	0.505032	3.27111	5.6291	4.61362	5.21339	3.21334	4.94049	3.62532	4.68277	8.27669	10.9986	14.8435	15.1657	3.34018	2.58557	3.04487	4.51623	2.70461	2.65445	2.41421	3.38824	cluster.6	0.999948	cluster.5	0.996769
Solyc03g043740	No	0.0981978	0.00341944	1	0.73643	9.43193	14.1558	14.2312	15.6891	7.67017	5.94084	8.62079	8.35408	5.71987	4.6331	6.71696	6.04372	4.75293	5.35407	10.5549	6.11	7.09202	8.87246	12.0999	9.44397	cluster.2	0.975708	cluster.3	0.997147
Solyc03g044840	No	0.00801096	0.000107709	1	0.800595	3.43965	3.91971	3.73541	5.93897	3.02748	1.466	2.58974	5.15219	2.92183	1.6407	3.3085	4.80519	5.43735	3.27931	4.6074	6.5672	9.23359	8.8319	11.8266	11.2461	cluster.8	0.999494	cluster.3	0.874079
Solyc03g058160	No	0.0973245	0.00333076	1	0.378256	1.51676	1.18373	0.863686	1.01092	0.422314	0.739274	0.426329	0.694759	3.74321	5.27345	2.55213	3.78168	6.22694	5.19431	5.00555	3.087	3.05013	6.12551	3.26493	2.54148	cluster.4	0.999096	cluster.6	0.998397
Solyc03g063600	No	0.0242413	0.000447205	1	0.786755	52.3862	40.4448	44.6859	40.1508	61.1607	53.4959	47.9568	47.0753	41.7588	44.7024	41.6324	43.8389	50.1033	42.0412	42.9802	42.4054	48.6537	42.1381	40.8545	40.6577	cluster.2	0.760564	cluster.2	0.999562
Solyc03g081230	No	2.83e-06	6.79e-09	1	0.119263	10.7054	4.14082	5.05499	3.33168	11.0606	9.05366	12.5612	8.21533	6.74503	4.45406	6.13068	2.93067	10.398	8.49398	9.77768	6.69573	23.5545	14.3417	13.0493	13.3959	cluster.8	0.995724	cluster.2	0.982477
Solyc03g081240	No	0.0277656	0.000545501	1	0.995744	13.6663	13.8612	19.9315	14.7842	22.3772	14.9692	24.4656	21.4198	20.78	16.2156	23.6112	21.5042	25.1808	23.646	31.0779	25.7184	31.2171	24.8901	35.7737	29.7694	cluster.8	0.999565	cluster.1	0.700568
Solyc03g082370	No	0.00181087	1.7e-05	1	0.978184	4.16654	2.5839	6.65951	5.75846	12.8917	10.1685	21.2969	15.7086	12.4779	8.70018	18.6058	13.2879	17.6602	12.8106	16.8695	18.0303	30.817	15.2684	44.205	30.5547	cluster.8	1	cluster.1	0.998878
Solyc03g082600	No	0.0026968	2.74e-05	1	0.694347	185.079	166.598	152.306	168.342	178.407	176.549	166.626	157.176	183.537	175.299	171.52	166.009	161.247	138.966	149.172	146.384	163.243	150.816	125.217	145.327	cluster.6	0.534421	cluster.2	0.854104
Solyc03g082890	No	0.0720687	0.00212574	1	0.679648	19.0067	22.9042	20.0291	20.7995	21.2935	24.7038	24.8581	28.1682	31.4231	30.0652	27.6869	32.19	32.7559	39.2285	38.4871	39.5079	30.2711	44.2197	39.6137	42.9727	cluster.4	0.999998	cluster.1	0.972318
Solyc03g082920	No	2.77e-06	6.5e-09	1	0.956888	208.141	186.297	154.054	169.191	161.138	184.77	129.724	139.988	200.944	245.693	171.878	208.249	242.075	289.391	195.631	239.485	215.116	251.951	176.72	209.599	cluster.4	0.936483	cluster.6	0.994358
Solyc03g083000	No	0.0410446	0.000949181	1	0.94737	28.4501	24.7069	39.2529	33.1978	32.4696	29.9408	38.181	34.3261	23.0221	24.0678	26.6771	23.6783	30.5562	27.6627	34.2828	30.3973	33.7486	30.0434	33.7134	34.9503	cluster.7	0.999869	cluster.4	0.997656
Solyc03g083730	No	0.0258781	0.000493584	1	0.833255	0.437427	0.250508	0.504006	0.353506	0.527913	0.241737	1.21184	1.29746	0.526135	0.164085	0.738753	0.476068	2.3049	2.36535	2.97894	3.32331	5.04515	5.43326	14.3683	10.1012	cluster.8	0.999398	cluster.1	0.858295
Solyc03g083770	No	0.0996388	0.00352571	1	0.98531	1.60371	1.05118	2.24857	2.32199	1.28635	0.544198	1.43738	1.28082	0.951486	0.94683	1.25197	0.775045	36.0709	32.3702	46.2371	39.4698	164.695	142.882	267.766	225.076	cluster.8	1	cluster.3	0.986171
Solyc03g093140	No	0.0181825	0.000304163	1	0.985827	6.48426	3.39921	2.81481	3.40547	5.9579	4.01461	3.34905	4.15668	9.764	6.38818	5.9994	6.75827	18.5377	13.3216	13.2908	15.4709	15.6327	12.4456	12.7189	10.0152	cluster.5	0.974836	cluster.2	0.89168
Solyc03g095370	No	0.00892506	0.000124185	1	0.800042	3.29813	3.32528	4.91454	5.0248	2.9254	1.97253	4.22876	3.51471	2.11326	2.34339	4.53401	2.83454	1.12315	1.45405	2.99179	2.49849	3.8381	1.99156	3.81908	2.93412	cluster.7	0.65715	cluster.3	0.983101
Solyc03g096660	No	0.0766571	0.00229304	1	0.854638	8.0971	11.0812	9.16153	10.5372	6.49368	6.78786	5.26325	4.89915	9.67413	10.3431	7.14329	7.78967	6.70962	7.90402	5.0321	6.48146	4.72506	5.48348	3.00998	4.26547	cluster.6	0.999994	cluster.5	0.590777
Solyc03g096730	No	0.0627717	0.0017403	1	0.0690373	45.4645	46.8652	47.1619	46.5072	22.2837	36.3958	42.763	30.8429	22.3391	38.1834	36.5827	30.9766	43.8263	49.2305	45.4065	40.7112	48.6986	49.7867	50.7064	53.2094	cluster.5	0.999243	cluster.3	0.91436
Solyc03g096760	No	2.23e-06	4.64e-09	1	0.672744	6.59034	13.7282	11.3421	8.43832	3.54009	9.67336	10.4842	8.78424	2.90745	8.86634	6.70965	5.9445	16.0051	26.6367	24.5808	23.9697	30.6128	45.8379	38.1487	41.4485	cluster.8	0.96781	cluster.5	0.797336
Solyc03g096880	No	0.000104985	4.54e-07	1	0.526917	20.1242	25.1686	25.9801	25.1414	19.8297	25.6429	29.8546	23.5723	24.7085	23.056	31.2905	26.9122	22.3985	30.1571	32.3229	22.3286	23.7403	26.8625	33.3673	26.4108	cluster.4	0.961162	cluster.4	0.803177
Solyc03g096900	No	1.47e-14	9.16e-18	1	0.667843	7.32011	13.228	12.9684	10.0341	7.74339	15.4027	15.0501	10.8281	9.0273	12.4143	14.891	11.9869	8.98524	17.0689	16.6322	15.3886	11.5099	19.8231	24.9981	12.8571	cluster.8	0.967346	cluster.5	0.371596
Solyc03g096930	No	0.000146537	6.87e-07	1	0.377342	33.8184	37.4738	37.4566	39.4524	35.2632	50.9916	40.3674	39.4467	32.8805	46.7111	38.1885	40.1319	33.2206	41.1538	43.4251	40.5232	32.5243	36.9592	28.068	30.072	cluster.2	0.62738	cluster.5	0.35368
Solyc03g096940	No	4.4e-05	1.58e-07	1	0.34353	65.8584	78.4193	76.7197	68.9382	73.5428	96.1648	85.2072	74.3619	59.1347	82.1748	73.5297	68.5715	53.5977	71.1335	61.7257	53.5893	54.2051	62.4581	47.5301	61.9522	cluster.2	0.890102	cluster.2	0.365787
Solyc03g096960	No	8.47e-15	4.85e-18	1	0.884258	112.921	180.159	181.813	160.866	124.8	178.021	198.079	161.31	154.142	202.853	208.049	167.106	123.958	156.17	174.746	146.534	110.397	179.656	178.911	139.256	cluster.6	1	cluster.4	0.583457
Solyc03g096990	No	0.00463035	5.4e-05	1	0.529051	14.1094	10.1041	10.1569	9.58952	14.7819	11.7812	11.9183	14.3124	14.8354	11.7081	11.8097	14.798	18.7834	15.5368	9.78068	14.6786	15.5239	12.7778	12.6278	15.1044	cluster.3	0.930938	cluster.2	0.95804
Solyc03g097010	No	0.0520746	0.00132162	1	0.242673	51.6018	66.2711	61.7777	56.4203	62.1563	70.0816	74.7549	65.0666	49.9591	71.4279	61.1746	54.8059	42.1405	50.7674	56.1009	51.4362	43.1039	53.526	31.2887	45.4169	cluster.1	0.592567	cluster.1	0.803221
Solyc03g097030	No	0.00482809	5.84e-05	1	0.638915	9.27732	12.3878	13.1975	8.66415	6.43537	9.85669	10.1196	6.90884	8.15606	13.5722	11.6782	8.42825	9.46794	8.79938	9.93177	7.08405	10.552	11.6928	16.4755	12.3857	cluster.5	0.999664	cluster.3	0.497749
Solyc03g097060	No	0.0988056	0.00347948	1	0.927578	17.9049	23.6214	24.6767	23.1902	18.6395	19.3402	22.3894	20.7779	15.0481	20.4869	18.1182	17.1027	16.8852	19.6363	18.4189	17.2508	17.2252	20.6204	20.0396	17.2655	cluster.7	0.887953	cluster.3	0.914244
Solyc03g097150	No	7.49e-07	1.41e-09	1	0.92254	2.20733	6.12037	4.48568	5.11165	2.10228	4.98867	3.61017	2.81589	1.27444	3.22467	2.0345	1.9429	0.491331	2.40164	0.804522	0.952319	1.4074	2.98879	2.79665	3.15342	cluster.2	0.999715	cluster.5	0.995624
Solyc03g097230	No	0.0888343	0.00293043	1	0.806984	4.76515	4.81344	8.28066	8.08056	8.20219	6.80511	8.49677	8.28375	5.85236	6.53909	8.43468	7.78737	3.36347	3.80393	3.60119	6.05898	4.74943	4.72327	6.7432	5.14514	cluster.2	0.987955	cluster.4	0.80121
Solyc03g098010	No	0.0981978	0.00339536	1	0.837316	0.415777	0.628717	0.518131	0.762202	1.78129	0.433257	1.36128	0.90466	3.99641	2.29016	2.81799	1.88011	4.25296	2.69324	4.40546	2.85897	3.00672	1.64852	4.10519	1.59939	cluster.4	0.999991	cluster.1	0.485832
Solyc03g098710	No	0.0515878	0.00130388	1	0.899068	181.704	101.676	74.9642	99.2513	44.9141	52.8633	35.8785	75.4908	84.325	87.6015	54.9267	104.172	533.258	543.454	316.078	441.46	365.205	365.362	168.852	398.598	cluster.5	0.959878	cluster.6	0.998033
Solyc03g098730	No	1.83e-05	5.52e-08	1	0.956089	0.771618	0.447017	0.790394	2.17499	2.10078	2.09789	2.33204	4.3263	1.34188	1.73998	1.07389	2.30397	3.75561	4.17267	3.69561	6.03404	4.66703	4.74896	3.17908	8.08927	cluster.5	0.742927	cluster.1	0.988
Solyc03g098790	No	0.000209013	1.09e-06	1	0.539133	3.66988	3.49239	5.74076	7.98626	2.37883	6.2677	6.32953	5.77509	29.0699	37.769	43.4233	78.9762	404.126	577.468	432.009	774.398	530.078	693.419	425.395	991.209	cluster.5	0.999762	cluster.4	0.645966
Solyc03g111140	No	0.0175062	0.000291026	1	0.977987	6.01374	6.3956	9.89317	8.45507	8.05441	7.58785	10.9249	9.59825	9.1345	7.17474	9.81137	10.1371	6.39671	5.86021	10.53	7.57297	12.2266	9.13885	17.7997	10.8762	cluster.8	0.919003	cluster.4	0.996712
Solyc03g111410	No	2.26e-05	7.19e-08	1	0.760742	1.94327	0.834968	0.911795	0.684712	1.41061	0.760647	1.50325	0.503535	2.29021	0.763239	1.4651	0.421861	2.26095	1.06349	1.68184	1.65395	3.03893	1.33793	2.92674	0.942091	cluster.5	0.737825	cluster.2	0.588503
Solyc03g111640	No	0.00232626	2.3e-05	1	0.9994	115.189	107.581	130.605	124.96	125.084	120.926	153.635	132.529	112.808	108.71	126.986	116.778	125.998	120.897	144.677	126.684	156.102	135.726	178.015	153.15	cluster.8	0.99458	cluster.4	0.942276
Solyc03g111710	No	0.0018426	1.75e-05	1	0.991333	17.3225	16.745	25.963	28.1641	18.0622	19.5545	24.3622	25.7271	18.5063	19.1351	23.6083	23.5792	28.3737	30.1256	33.472	34.7693	31.8092	29.8232	35.6541	38.3641	cluster.5	0.999494	cluster.4	0.933548
Solyc03g111820	No	0.0576754	0.00155993	1	0.983464	3.78958	3.63486	3.42504	3.15737	5.25252	5.29808	5.60752	3.41656	4.78438	5.40382	4.21292	2.89993	4.76761	4.72178	2.9023	2.72703	11.6852	11.2156	7.33635	7.96487	cluster.8	0.999001	cluster.2	0.982285
Solyc03g112540	No	0.0575273	0.00154061	1	0.354513	43.2903	32.8113	34.9409	51.6567	49.8472	36.9329	42.2683	45.9728	38.6953	38.7426	36.6084	43.3432	43.8676	42.4354	49.6845	50.5794	40.8245	39.0437	35.1209	39.8811	cluster.2	0.637765	cluster.1	0.322883
Solyc03g112590	No	7.34e-09	9.94e-12	1	0.997217	36.1434	36.8931	54.5083	50.7342	29.8763	26.0704	44.4022	37.6201	24.7436	22.8683	36.5068	33.4629	19.2108	18.6673	30.3569	24.4259	22.5875	21.217	38.8905	26.5696	cluster.2	0.994192	cluster.3	0.994933
Solyc03g113620	No	0.000523606	3.63e-06	1	0.772212	29.0461	27.5173	36.5342	38.2157	34.3602	33.5628	39.1932	37.9873	32.994	30.7934	40.5244	38.9503	57.7482	62.1183	75.659	67.4929	81.7686	71.4409	75.6502	88.2825	cluster.8	0.859265	cluster.4	0.934324
Solyc03g113800	No	0.0480936	0.00118047	1	0.697959	182.182	155.193	151.478	143.8	174.685	181.506	165.507	154.265	162.298	167.679	149.409	148.741	145.122	145.636	132.609	142.361	150.316	134.098	118.24	138.621	cluster.1	0.739992	cluster.2	0.997383
Solyc03g114090	No	0.0324524	0.000681354	1	0.192955	0.701669	1.6308	3.00151	3.96374	4.82937	5.00497	7.02723	6.63103	7.24186	7.27827	8.61728	9.22087	1.5619	2.25379	2.08931	2.85173	1.20194	1.25644	0.97558	1.47973	cluster.6	0.989967	cluster.1	0.999873
Solyc03g115650	No	1.18e-05	3.19e-08	1	0.998875	326.952	281.084	381.851	371.28	470.357	426.805	601.41	548.262	353.422	331.511	453.209	440.396	339.295	319.008	412.608	406.336	383.256	305.015	382.735	407.983	cluster.2	0.999976	cluster.1	0.999703
Solyc03g115990	No	0.0198298	0.000338241	1	0.77574	27.3431	20.9101	22.9239	22.1806	32.3502	27.202	24.7377	28.564	28.9907	28.9028	27.1755	24.5268	24.9671	18.9351	19.6114	19.804	25.1574	17.7901	13.9521	19.4036	cluster.1	0.995947	cluster.2	0.988853
Solyc03g116390	No	0.0843216	0.00266732	1	0.911874	8.04883	3.11436	4.21955	2.9608	5.20958	4.25012	6.35656	4.60348	4.54717	2.06815	3.65598	1.7711	2.51262	2.55551	2.4289	1.77854	4.7519	1.38816	2.29459	1.10221	cluster.2	0.968222	cluster.2	0.783015
Solyc03g116520	No	0.0444313	0.00106029	1	0.496175	6.55924	8.54166	11.8412	14.081	10.836	10.3655	15.0349	14.8331	14.6908	10.8289	14.947	16.5548	11.0971	10.7115	11.309	14.5904	9.76372	12.8851	9.33175	12.5329	cluster.6	0.999995	cluster.4	0.763671
Solyc03g116670	No	0.00370848	3.98e-05	1	0.868985	34.7637	33.8334	36.9088	35.6603	41.1012	33.3219	49.375	42.419	38.5167	29.3415	47.101	35.8898	62.6697	52.1474	69.6936	55.5878	93.6003	71.2614	137.195	87.6009	cluster.8	0.997182	cluster.1	0.696669
Solyc03g116870	No	0.015478	0.000247628	1	0.89648	2.47284	2.40185	3.14132	3.46069	1.36325	1.93673	2.38148	3.03411	1.37598	2.51099	2.65221	2.01358	5.0512	7.1555	8.97919	7.48821	9.66406	12.8407	13.9885	12.9893	cluster.8	0.986987	cluster.3	0.987576
Solyc03g117230	No	0.545537	0.0888427	0.00622907	1.27e-06	43.2428	52.7878	72.6465	82.5758	119.232	113.198	122.037	121.653	93.1732	97.9082	113.898	106.269	35.6573	34.0443	23.8947	29.757	1.23484	0.773752	2.0344	2.19323	cluster.1	0.999999	cluster.1	0.998573
Solyc03g117440	No	0.0387245	0.000867765	1	0.95912	40.1162	44.5657	43.6174	44.6274	40.4335	47.01	47.8307	50.2374	40.8953	40.3006	44.1093	42.4175	38.4596	46.9954	46.6842	46.7729	39.5122	45.2831	43.4561	45.699	cluster.6	0.443955	cluster.1	0.83398
Solyc03g118890	No	0.0410446	0.000949449	1	0.691098	17.408	15.9195	20.3956	18.8793	15.3746	13.9432	21.0328	21.7708	20.5211	18.3154	20.4619	17.728	21.9391	20.7669	24.7891	24.5004	25.87	22.7951	30.0684	29.9736	cluster.5	0.96989	cluster.4	0.949453
Solyc03g120500	No	0.040653	0.000934284	1	0.839285	126.308	131.86	145.621	149.327	140.854	140.53	158.049	149.132	153.796	149.42	167.078	164.556	133.497	126.055	142.129	135.547	140.004	139.883	135.418	137.154	cluster.6	0.993382	cluster.4	0.93475
Solyc03g120690	No	4.59e-07	8.13e-10	1	0.683881	4.37281	2.91283	5.6075	4.88462	5.10592	5.01867	8.69821	6.19337	4.13275	2.3472	7.64331	4.8567	5.32615	4.34502	7.41094	5.30644	4.91285	5.83445	8.47841	7.35506	cluster.3	0.956847	cluster.4	0.707714
Solyc03g121010	No	0.0847824	0.00269957	1	0.854384	37.4931	46.4268	45.571	48.8023	39.586	40.326	49.6688	39.9826	36.8452	44.191	45.3053	45.0254	48.3723	45.1058	58.0663	52.0829	55.2303	58.4062	61.1856	62.4704	cluster.5	0.527233	cluster.3	0.542641
Solyc03g121090	No	1.37e-06	2.65e-09	1	0.625445	26.0609	31.7275	59.0486	63.9323	82.9903	82.3182	123.603	118.987	75.5276	59.5568	95.5188	92.3833	127.555	111.942	153.811	169.673	161.725	145.516	191.099	228.467	cluster.5	0.66243	cluster.1	0.999988
Solyc03g121850	No	8.23e-19	3.86e-22	1	0.848832	10.7533	5.24093	6.78276	15.2424	10.094	4.86686	6.91893	13.2318	11.7308	5.89681	7.8433	11.7802	8.61109	5.39906	5.78243	13.2454	9.53489	6.0158	6.18906	9.28568	cluster.6	0.988555	cluster.3	0.356676
Solyc03g121970	No	0.0703895	0.0020432	1	0.15227	9.04655	5.43259	12.2945	10.2561	12.8168	9.24198	12.4915	13.5923	11.5762	9.08335	9.20402	10.6521	28.9684	23.4946	25.9557	27.7639	34.2837	32.9685	36.0365	34.8924	cluster.5	0.995063	cluster.1	0.526836
Solyc03g123390	No	0.000206377	1.06e-06	1	0.985192	38.9731	39.585	27.4813	29.5338	22.2381	23.7376	16.5419	21.2184	29.8021	34.2441	23.262	29.4512	42.7005	43.061	34.4336	33.4005	42.344	46.0656	36.203	37.6112	cluster.5	0.999699	cluster.6	0.999122
Solyc03g123430	No	0.0324524	0.000681553	1	0.197108	36.36	51.8837	26.0673	36.5211	42.0553	50.6952	37.5502	40.865	57.2012	56.5958	53.2485	55.5244	30.7114	33.4383	30.4982	31.2994	38.0114	42.9877	39.9752	35.3112	cluster.6	0.993913	cluster.5	0.707014
Solyc03g123540	No	0.00462706	5.33e-05	1	0.86416	3.48115	2.11215	1.76442	1.93067	3.60343	5.58645	2.64751	2.36737	6.58647	8.9772	5.87371	5.18703	6.50789	10.771	6.11928	3.60619	8.88895	10.6481	7.92427	6.27764	cluster.5	0.79686	cluster.2	0.992288
Solyc03g123710	No	0.0820721	0.00254484	1	0.995331	3.95704	2.32837	3.36079	2.83487	4.25267	3.17542	3.71781	3.14891	3.53207	3.43098	4.20862	2.96341	6.35878	4.72078	7.39724	4.1457	9.23337	6.77238	8.47579	7.57507	cluster.8	0.98651	cluster.2	0.94482
Solyc04g005070	No	3.35e-05	1.15e-07	1	0.986321	157.229	154.641	123.088	118.243	95.9976	96.3028	80.6726	78.8849	122.997	125.599	102.009	108.253	161.573	171.779	149.213	127.093	176.198	179.273	122.21	140.176	cluster.5	0.999999	cluster.6	0.99982
Solyc04g005250	No	0.00214819	2.07e-05	1	0.806891	1.82985	2.08266	4.40319	2.54464	5.73073	5.18562	6.98499	5.45871	3.69713	2.48797	4.64293	2.56561	3.82886	3.74581	5.66644	2.78964	5.16379	5.43675	8.82445	3.35629	cluster.2	0.509577	cluster.1	0.991721
Solyc04g005380	No	0.0259211	0.00049674	1	0.999647	49.5629	39.6207	47.7231	37.9712	25.8275	16.3114	25.7767	14.9452	27.9931	17.9634	32.5499	18.08	31.2427	19.9789	29.1566	15.3639	40.1637	28.4952	49.9472	26.3425	cluster.8	0.998752	cluster.6	0.811781
Solyc04g007470	No	0.0981978	0.00341062	1	0.883091	7.68632	9.53417	8.20002	11.9251	10.492	9.72154	9.01733	11.5381	7.47273	7.17093	7.54764	9.44377	9.88001	9.03453	7.71628	8.82327	8.11078	6.54563	5.75977	8.39751	cluster.3	0.981183	cluster.1	0.454902
Solyc04g007690	No	0.00794572	0.000106418	1	0.397018	0.63172	1.28203	0.252003	0.538327	0.558038	0.272099	0.141967	0.399092	0.559475	1.53762	0.104387	0.372648	4.34349	3.93531	2.75782	2.97198	8.28	10.4683	6.1579	5.94223	cluster.8	0.870429	cluster.5	0.638466
Solyc04g007950	No	0.00626308	7.96e-05	1	0.965585	15.3787	11.1104	10.9122	12.0634	12.3815	12.1217	10.1942	11.1811	10.6214	8.97646	9.56175	10.6556	19.0876	13.7728	15.7722	13.4632	23.1258	15.9613	15.3049	16.6119	cluster.5	0.832655	cluster.6	0.958044
Solyc04g007970	No	0.0966897	0.0032853	1	0.877523	132.035	138.727	147.638	143.905	124.599	118.522	146.28	133.663	92.7152	95.9715	103.983	101.682	101.411	97.5117	111.747	106.086	124.219	112.917	120.264	112.71	cluster.7	0.999256	cluster.3	0.964851
Solyc04g008330	No	9.84e-05	4.21e-07	1	0.840225	11.7181	14.2151	9.42047	10.3821	19.306	21.0181	16.359	15.349	23.7808	29.1192	15.8786	15.0949	12.39	9.99859	7.56113	8.08014	10.1452	12.4268	9.87019	8.33115	cluster.6	0.972675	cluster.2	0.98184
Solyc04g009900	No	0.00498566	6.08e-05	1	0.966978	107.929	97.403	114.274	113.034	72.7687	72.9625	96.5648	82.9662	63.341	68.1786	84.0053	75.1585	74.1015	68.5608	86.7812	76.4434	77.7306	67.5977	106.951	83.4581	cluster.7	0.98758	cluster.3	0.998761
Solyc04g011350	No	0.0236133	0.000429468	1	0.0979154	14.1423	12.9232	10.9305	10.3647	14.7022	16.7212	16.2718	11.7436	10.0764	14.4037	9.50477	7.34765	14.551	14.7904	10.4508	12.4713	14.7498	13.8903	8.64751	13.8823	cluster.7	0.982413	cluster.2	0.993155
Solyc04g011430	No	0.000288983	1.7e-06	1	0.999741	203.743	194.33	223.36	220.382	217.763	211.606	244.866	235.239	200.537	188.809	225.166	227.812	158.317	143.931	181.456	176.396	181.269	164.565	197.834	183.927	cluster.2	0.819669	cluster.4	0.783019
Solyc04g011530	No	0.0573666	0.00151398	1	0.381757	23.7891	15.7328	15.5154	17.4045	22.1769	16.8061	19.0854	16.5553	16.939	17.2284	15.1145	17.6602	17.0284	13.5368	17.3659	15.8301	16.465	14.1512	12.3729	15.8575	cluster.2	0.935136	cluster.2	0.866057
Solyc04g011550	No	0.000368552	2.31e-06	1	0.74949	18.9796	16.4991	20.6251	20.5631	18.179	16.3746	27.2326	21.5229	17.1629	17.4249	21.7815	19.6265	25.043	21.3677	30.2941	28.4435	43.7557	39.5765	60.1941	39.8776	cluster.8	1	cluster.4	0.983779
Solyc04g011770	No	0.0391992	0.000885824	1	0.94244	9.86184	11.6611	8.05997	7.2123	5.17922	5.59243	4.49631	4.52807	33.3709	29.2081	22.8744	27.5628	23.3846	27.146	19.9391	24.1965	20.3435	19.3069	16.2909	15.4445	cluster.4	0.995403	cluster.6	0.984683
Solyc04g014480	No	0.00489302	5.94e-05	1	0.990597	32.2787	36.4366	28.4343	29.3785	36.2046	47.1481	40.1331	35.0904	30.4176	46.7548	33.8455	30.105	40.867	45.6662	37.6949	32.2078	47.0758	51.1181	42.7666	39.8945	cluster.8	0.80708	cluster.2	0.887176
Solyc04g014520	No	0.03993	0.000907265	1	0.0761239	0.188923	0.250508	0.203894	0.269164	0.20325	0.31145	0	0.584028	0.810186	0.397091	0.386906	0	2.96002	2.91246	0.782905	1.25553	6.76889	5.58818	3.51727	3.69697	cluster.8	0.99608	cluster.5	0.473409
Solyc04g014730	No	0.040015	0.000913366	1	0.888294	20.0354	22.1278	17.8864	21.6318	18.4977	22.185	13.5546	16.0524	12.3458	18.3311	11.7226	13.4488	16.6689	19.8888	17.202	18.615	19.1713	20.4943	16.0333	22.5421	cluster.7	0.99998	cluster.5	0.870668
Solyc04g014830	No	0.0387245	0.000865726	1	0.948267	1.23678	2.171	2.3196	3.44579	1.58733	0.855648	1.87181	2.18548	0.94431	1.40873	1.79151	2.29339	0.16378	0.191165	0.672897	0.705456	0.805253	1.03411	0.806482	1.27255	cluster.2	0.998735	cluster.3	0.958106
Solyc04g015200	No	0.00431215	4.83e-05	1	0.998815	5.06357	5.56024	8.42845	6.30546	5.38105	5.31454	7.61234	5.35834	5.10263	5.83596	8.03446	5.28775	5.50457	6.29776	6.82505	5.24766	6.00735	5.43385	8.90246	5.76953	cluster.8	0.984702	cluster.4	0.914677
Solyc04g015620	No	0.0328025	0.000690614	1	0.823447	97.6888	85.512	84.4748	89.5913	122.959	117.055	103.703	112.409	101.168	100.374	92.9297	99.0323	148.712	141.286	124.513	133.027	127.832	122.032	88.1192	129.517	cluster.3	0.982044	cluster.2	0.982916
Solyc04g016120	No	0.000206377	1.05e-06	1	0.34469	1.41425	0.658163	1.81867	1.44753	2.72867	0.402895	1.06987	0.381432	3.00517	1.1681	2.0302	0.620414	3.77627	1.84341	3.41104	0.414819	1.98452	1.07449	3.17908	0.84409	cluster.3	0.898973	cluster.2	0.374787
Solyc04g016180	No	0.010109	0.000144347	1	0.449975	23.3619	29.1718	29.4224	31.0712	24.8394	23.7451	27.23	29.2861	38.0239	38.4671	40.934	48.6287	38.9802	40.0682	39.7574	39.438	36.653	37.6397	48.7371	43.6049	cluster.4	0.99999	cluster.3	0.891377
Solyc04g025610	No	0.0240465	0.000441105	1	0.999481	4.50682	4.79408	6.80835	5.99786	5.82989	6.31337	9.48481	7.11569	3.13133	3.90403	4.76924	3.85535	1.48001	2.62454	2.71923	2.55142	1.44031	2.00141	2.24512	2.19425	cluster.1	0.890976	cluster.4	0.787807
Solyc04g040220	No	0.0919437	0.00307134	1	0.491969	21.2871	18.7346	17.9079	14.342	24.7701	21.5923	23.5077	19.3894	8.01795	6.58747	6.31323	3.85835	7.61641	5.43556	10.0152	5.8532	8.71904	7.58476	6.56887	7.28406	cluster.2	0.997421	cluster.2	0.997478
Solyc04g049920	No	0.0951129	0.00320199	1	0.849918	8.37315	6.77888	7.16069	6.06052	5.22951	5.99721	3.65771	4.6719	11.3113	15.59	10.4782	9.07682	6.42866	7.15316	6.51882	5.57302	6.66577	5.21986	6.86545	4.03404	cluster.6	0.980087	cluster.6	0.998617
Solyc04g051280	No	0.0269067	0.000524421	1	0.929037	520.26	632.503	795.671	750.183	355.358	331.908	422.749	426.354	316.911	264.752	367.122	323.838	256.598	240.892	361.091	295.578	328.08	319.4	634.478	416.075	cluster.2	0.994229	cluster.3	0.999811
Solyc04g051350	No	0.0434063	0.00102244	1	0.466848	82.5792	103.007	99.9754	105.81	75.8769	77.2254	84.0678	94.5034	76.8798	84.8288	91.5023	92.3796	58.2869	57.9931	70.7274	63.4761	41.5423	59.1771	52.2986	49.144	cluster.1	0.976274	cluster.3	0.974162
Solyc04g054340	No	0.000599295	4.28e-06	1	0.971908	35.6791	54.3232	56.7633	72.3016	62.7826	76.175	78.4608	85.5338	68.7207	70.1908	82.4535	95.8986	77.2365	85.4506	88.7727	107.222	86.7829	102.246	98.8273	139.088	cluster.5	0.996973	cluster.1	0.979676
Solyc04g054740	No	0.0363278	0.000789447	1	0.858567	36.765	42.1878	51.2024	52.5115	12.9276	13.4372	17.4567	16.0715	21.3147	20.3403	35.2881	27.9994	46.0035	52.6779	63.8332	48.884	94.4395	107.995	124.273	89.6759	cluster.8	0.99806	cluster.3	0.996183
Solyc04g054990	No	0.0797512	0.00243962	1	0.988279	255.223	239.196	203.905	209.626	158.765	171.205	147.115	147.332	252.659	290.966	230.971	252.164	269.97	279.367	225.337	234.325	222.177	227.86	149.88	210.143	cluster.4	0.999999	cluster.6	0.999827
Solyc04g056610	No	0.0576076	0.0015551	1	0.780217	23.6901	16.6417	18.3181	19.7415	25.129	21.451	17.7318	18.5358	22.2478	22.2424	19.3407	19.7461	17.4525	15.1486	17.905	16.4135	16.3873	14.5401	13.0103	13.2451	cluster.1	0.999999	cluster.2	0.966152
Solyc04g064620	No	0.000172232	8.35e-07	0.458049	0.000156208	2.07245	4.68107	5.15161	6.99764	25.0942	26.8846	39.8282	46.6207	70.9258	70.1842	98.6522	90.4546	60.7263	60.435	65.6001	61.1395	47.0941	51.7175	62.9599	52.6281	cluster.4	0.999253	cluster.1	0.999846
Solyc04g070980	No	2.62e-09	3.14e-12	1	0.775848	115.651	102.533	81.6863	87.5477	52.2706	58.4992	45.1355	44.6202	93.0571	103.273	83.1089	80.9762	130.038	123.438	108.79	105.507	137.138	115.689	92.49	100.975	cluster.5	0.998995	cluster.6	0.999797
Solyc04g071360	No	0.0851084	0.00272209	1	0.865236	10.6297	10.6193	9.39755	8.44579	7.44375	9.02989	5.59175	5.4779	7.35624	7.18236	5.7781	7.66508	23.063	26.4637	22.2653	22.1811	25.2931	32.5095	25.3104	25.9362	cluster.5	0.999128	cluster.6	0.991172
Solyc04g071660	No	0.0683459	0.00195994	1	0.506656	221.366	306.977	267.741	288.292	202.984	222.607	198.822	240.019	273.828	273.778	248.924	295.758	223.558	315.241	263.625	235.008	164.61	225.462	189.101	174.633	cluster.6	0.999635	cluster.5	0.871098
Solyc04g071900	No	0.0208648	0.000364255	1	0.894781	32.7265	21.7944	23.1383	22.1931	19.4466	17.756	18.7303	18.1756	22.993	20.8883	20.5238	15.3744	37.0847	32.1588	29.926	24.1514	44.3337	31.8294	41.5568	30.3707	cluster.5	0.999988	cluster.6	0.998173
Solyc04g072880	No	0.0195474	0.000331157	1	0.551917	16.5908	11.0322	14.7071	15.3907	15.3514	11.1143	14.5626	13.2346	13.0824	10.3435	14.5099	11.0183	15.6802	11.7651	11.1076	12.376	13.6984	8.79755	13.1273	16.2399	cluster.3	0.999866	cluster.4	0.333257
Solyc04g074730	No	0.0559052	0.00145379	1	0.669733	172.5	137.931	161.673	173.556	424.859	391.355	392.396	396.123	398.265	400.553	393.813	439.188	396.356	385.945	376.235	425.795	375.321	324.825	295.001	370.525	cluster.1	0.995953	cluster.1	0.867526
Solyc04g075000	No	0.0330439	0.000697906	1	0.877498	51.4366	58.275	53.694	50.5788	22.8039	30.6586	23.6143	27.2217	29.2428	33.1975	31.8566	29.4523	35.0075	39.6926	37.2286	38.0537	38.474	45.8516	44.8089	39.5297	cluster.5	0.999902	cluster.6	0.592769
Solyc04g076090	No	0.344018	0.0295093	1	0.000599111	39.2082	31.7903	36.324	34.4036	37.0458	44.6878	33.2736	32.4434	30.4545	36.6485	34.4752	29.1746	36.2651	36.9667	29.5372	38.2437	39.0851	30.8069	17.7685	31.2906	cluster.7	0.99978	cluster.2	0.874128
Solyc04g076100	No	0.078841	0.00240356	1	0.653838	28.6578	25.6059	23.1608	23.7975	28.1756	23.3573	23.622	26.2712	22.4818	25.3325	23.4098	21.3941	27.9091	26.4066	20.752	24.4965	24.007	20.7451	20.6458	20.3899	cluster.3	0.997758	cluster.2	0.522487
Solyc04g077150	No	0.0101982	0.000147996	1	0.625354	117.146	98.2872	90.5101	84.3924	73.864	65.9137	59.1649	58.4674	86.4672	93.2242	81.1024	70.4182	75.8111	74.4046	66.2307	69.5152	76.5798	65.529	43.0737	62.6685	cluster.6	0.988446	cluster.6	0.999976
Solyc04g077490	No	0.0964212	0.00326741	1	0.945566	640.581	680.218	716.349	690.969	635.598	666.003	718.194	713.634	507.392	553.06	592.127	566.18	296.532	302.394	343.996	341.242	290.858	302.681	402.74	321.456	cluster.1	0.999784	cluster.4	0.935391
Solyc04g078060	No	0.0202171	0.000349052	1	0.606762	2.33723	2.91763	4.77393	3.35775	3.436	2.88347	6.82621	3.87372	2.51314	2.11449	3.49105	2.24717	3.86079	4.60755	3.58122	4.05562	4.74637	3.54275	9.02471	5.42255	cluster.8	0.594806	cluster.4	0.989979
Solyc04g078200	No	0.0295541	0.000591421	1	0.255369	36.9955	26.5438	26.8236	23.1673	47.1606	49.3032	47.529	42.7582	29.0239	28.6069	27.3095	21.1373	48.7404	50.2705	56.6985	44.2836	131.325	102.744	137.761	105.598	cluster.8	0.999779	cluster.2	0.977662
Solyc04g078880	No	0.0289947	0.000577204	1	0.736936	6.64457	4.10642	13.4725	10.6195	9.56224	10.0967	16.703	12.1233	11.1455	10.9654	14.4683	11.864	8.8774	8.05654	9.93261	7.36543	9.00867	6.74301	14.0301	10.887	cluster.6	0.999884	cluster.4	0.987138
Solyc04g079130	No	0.0981978	0.00342271	1	0.929057	134.01	142.024	147.705	139.441	150.286	160.955	143.564	138.696	129.384	149.862	132.06	131.91	85.3849	91.8668	73.5536	78.6943	60.049	68.9314	56.8852	56.3921	cluster.1	1	cluster.2	0.702395
Solyc04g079570	No	0.00565033	7.04e-05	1	0.637659	7.48739	5.54076	11.8011	12.2178	12.3236	10.6923	16.2155	18.0127	9.98126	13.3318	14.6121	15.1605	4.5978	4.14629	4.99076	5.13605	4.95792	3.89003	4.91167	4.76061	cluster.1	0.998838	cluster.1	0.968842
Solyc04g079860	No	0.0997828	0.003536	1	0.974547	6.31019	13.0804	7.17417	10.8559	10.1251	14.8275	11.3672	13.7192	11.0012	12.7256	9.01127	12.4644	14.1596	17.3337	12.6992	17.6139	23.7463	28.4495	27.795	31.9942	cluster.8	0.999998	cluster.5	0.464396
Solyc04g080040	No	6.12e-05	2.41e-07	1	0.920601	6.36511	7.2599	9.15289	4.96341	9.51298	12.6713	10.3532	5.77459	11.1832	10.8985	10.1611	6.71235	13.6796	15.8176	16.6287	11.2163	17.2498	22.6423	21.9127	16.0493	cluster.5	0.891204	cluster.2	0.861202
Solyc04g080130	No	0.0805151	0.00246883	1	0.0644311	53.9192	59.8908	59.4261	52.696	5.4479	4.6594	7.53624	8.05689	26.0688	23.7588	28.6399	29.4695	37.1926	39.4276	46.2496	38.5706	54.6419	60.9494	92.75	68.4409	cluster.5	0.994203	cluster.3	0.662893
Solyc04g080300	No	0.0475579	0.00116485	1	0.542657	20.8842	17.8304	20.2525	21.1027	24.1789	21.8862	27.0262	26.9232	21.6328	19.9139	23.5723	24.0463	24.5982	20.1887	26.3145	19.2887	24.9302	22.199	33.9864	26.4717	cluster.7	0.976009	cluster.1	0.997401
Solyc04g080660	No	0.0275563	0.000539953	1	0.950132	0.437427	0.127701	0.458964	0.845312	0.365581	0.50297	1.28794	0.800218	0.232507	0.362631	0.751894	0.470776	0.260318	0.240043	0.849138	1.04763	0.646249	0.670806	3.18169	1.28696	cluster.8	0.819934	cluster.4	0.808256
Solyc04g082050	No	0.0190861	0.000321267	1	0.691079	17.1445	13.9451	12.3166	10.253	9.68191	8.94647	9.23284	7.89165	15.28	13.7956	9.59556	8.68859	14.3553	10.4021	9.80532	10.3823	8.7659	8.60709	7.24526	8.25409	cluster.6	0.585277	cluster.6	0.999896
Solyc04g082060	No	0.0106887	0.000158751	1	0.947494	13.5752	15.3692	20.456	16.935	14.1225	17.0345	20.8563	18.9677	11.9705	14.9814	14.0048	14.6563	10.629	11.8915	14.2797	12.9463	10.1017	14.2836	11.5274	12.6468	cluster.1	0.99889	cluster.4	0.986081
Solyc04g082100	No	0.000466986	3.14e-06	1	0.212202	2.82241	4.38625	4.81098	4.95474	4.11402	4.26346	6.65162	5.82026	3.51301	4.97389	7.29073	7.64263	0.877483	1.90776	2.73292	2.20252	1.73357	1.31284	0.679005	2.62429	cluster.1	0.899059	cluster.4	0.73103
Solyc04g082200	No	0.0670701	0.00189313	1	0.991582	114.316	113.849	175.808	189.334	140.938	147.377	206.343	184.412	124.605	94.1573	156.917	150.777	196.855	167.969	255.229	220.8	325.421	295.062	615.29	339.7	cluster.8	0.999989	cluster.4	0.990586
Solyc04g082740	No	0.0714286	0.00209569	1	0.758015	11.299	14.2249	16.3445	13.1096	9.55255	8.47199	13.805	11.7253	9.77472	8.85915	9.76933	9.5442	9.45329	10.6171	12.8116	12.0815	12.1907	15.2329	17.8518	14.5439	cluster.8	0.998284	cluster.3	0.986368
Solyc04g082820	No	0.0256085	0.000484437	1	0.910659	94.0583	84.9171	83.6274	88.1287	98.3808	91.0619	81.8031	93.5116	87.5778	98.1944	88.0057	91.4616	85.4908	87.7282	73.7477	83.7591	66.6423	64.9992	58.3864	67.0227	cluster.1	0.996735	cluster.2	0.927767
Solyc05g005160	No	8.68e-09	1.22e-11	1	0.799825	190.735	196.996	153.539	156.399	156.941	155.191	119.251	132.379	237.324	261.639	198.635	212.09	221.198	225.884	188.608	183.119	191.332	201.425	189.488	167.976	cluster.4	0.998819	cluster.6	0.997051
Solyc05g005570	No	0.0526135	0.00134899	1	0.351958	5.6096	8.59548	10.002	8.4092	2.96138	3.03564	6.66929	5.91638	6.49356	5.5421	8.55147	7.09848	8.05515	7.55965	10.1597	8.07342	5.82966	6.09481	7.12825	4.91859	cluster.4	0.99998	cluster.3	0.999433
Solyc05g005920	No	0.0216185	0.000383048	1	0.960454	19.032	19.6326	13.3682	16.1548	14.4276	16.4725	12.3869	11.2649	23.4396	20.7802	18.4306	21.509	30.1208	28.8523	24.8857	27.89	35.0437	35.9413	28.6638	34.0815	cluster.5	0.999625	cluster.6	0.978655
Solyc05g005950	No	0.000716697	5.38e-06	1	0.927374	145.5	125.372	115.98	117.506	78.891	87.3982	72.8552	79.591	115.771	110.886	94.6712	101.965	127.785	133.448	116.33	117.126	139.797	142.736	103.289	120.067	cluster.5	0.955871	cluster.6	0.999149
Solyc05g005960	No	0.0199486	0.000342023	1	0.971002	84.5746	71.4878	55.2812	57.9839	44.501	48.0166	37.9668	41.5864	60.5553	68.2515	49.5781	54.8198	96.283	91.7164	80.4044	81.7437	108.456	101.305	92.8589	95.0584	cluster.5	1	cluster.6	0.999994
Solyc05g005980	No	0.00164184	1.47e-05	1	0.674158	169.21	164.783	142.646	141.374	82.6801	78.4775	73.2541	83.96	151.455	131.448	121.224	130.516	138.28	128.573	125.142	112.542	134.895	137.598	114.816	113.391	cluster.4	0.999748	cluster.6	0.98211
Solyc05g006160	No	0.0145817	0.000227969	1	0.969602	163.269	142.205	165.332	152.568	195.284	155.341	180.796	174.79	133.904	128.721	140.708	136.702	97.0525	86.5381	97.4764	94.6824	78.4986	61.0123	67.7985	67.7508	cluster.1	0.999464	cluster.2	0.453631
Solyc05g006740	No	0.0489396	0.00121399	1	0.624349	0.431516	0.535357	0.89767	0.390094	1.14268	0.377607	0.960526	1.67991	0.296788	0.331983	0.591319	0.416272	0.737008	0.421297	0.75198	1.54808	1.27923	1.11003	1.56873	3.41878	cluster.7	0.999999	cluster.1	0.85862
Solyc05g006820	No	0.0254141	0.000475463	1	0.443355	10.1005	8.45359	18.4037	15.3486	15.5966	14.7292	17.9572	17.9357	13.4337	13.2164	14.6682	15.0465	17.3068	19.5674	19.0683	21.5105	21.0322	20.3814	24.4492	25.0047	cluster.8	0.980515	cluster.4	0.852806
Solyc05g007150	No	0.0273022	0.000533553	1	0.992453	33.5835	36.8633	31.3313	34.7546	29.3151	33.5546	26.6031	32.0671	34.8881	41.4735	31.7259	40.9341	50.6325	58.488	45.2394	52.4742	46.1647	47.4716	29.7147	42.3974	cluster.5	0.99042	cluster.5	0.951702
Solyc05g008120	No	0.00467536	5.53e-05	1	0.99985	10.1438	12.7908	17.4602	10.4509	16.3496	18.7553	24.2266	16.448	20.4446	26.398	32.8351	23.0486	18.0704	25.2758	31.0984	19.4269	25.9564	28.0307	49.5462	25.0221	cluster.8	0.957981	cluster.1	0.802977
Solyc05g008140	No	0.0839631	0.00261222	1	0.296816	101.255	108.086	92.9378	97.2365	124.296	124.644	110.203	125.459	129.413	143.204	111.614	128.99	114.629	120.082	106.676	115.186	99.898	110.838	118.25	103.339	cluster.6	0.596508	cluster.2	0.800053
Solyc05g009310	No	0.00288161	2.99e-05	1	0.856617	6.51111	5.26058	7.71256	8.96918	5.48087	5.96968	8.9222	10.5221	6.03888	5.00336	7.55648	9.44348	14.8294	17.1053	19.9549	20.2102	18.6087	22.0166	29.642	23.5883	cluster.5	0.999302	cluster.4	0.841357
Solyc05g009420	No	0.0106083	0.000156593	1	0.813782	30.7736	34.2856	37.0574	39.9899	37.8771	44.7471	41.9369	47.4114	50.9599	53.6528	49.8487	56.9039	41.6206	40.9496	37.4801	52.2262	37.7746	44.8881	47.0878	48.471	cluster.6	0.998347	cluster.1	0.985932
Solyc05g010260	No	0.0404355	0.00092507	1	0.547673	38.5597	36.407	33.0874	40.6409	33.8152	39.9187	31.7099	35.5469	44.5583	42.4598	37.891	41.3135	34.1007	28.7131	31.6479	36.7445	29.9367	29.9771	20.4898	32.4209	cluster.6	0.999999	cluster.5	0.670032
Solyc05g013460	No	0.00504775	6.18e-05	1	0.92845	23.2692	21.8187	21.1348	17.0362	14.7991	16.4444	12.1745	14.2874	18.6664	18.2515	16.5041	14.899	24.268	26.7245	20.4146	19.654	30.2873	33.9122	26.5851	26.2911	cluster.5	0.99827	cluster.6	0.997508
Solyc05g014000	No	0.0979655	0.00336439	1	0.971847	5.26949	6.40505	5.65601	5.50726	4.40856	4.37048	3.14184	2.91201	11.5365	10.7513	8.83914	7.82171	32.6533	31.7764	30.9673	25.905	40.7249	46.455	37.098	36.2045	cluster.5	1	cluster.6	0.751136
Solyc05g014260	No	0.000292778	1.75e-06	1	0.562819	9.97615	11.2333	13.6599	14.7717	8.10513	8.78735	10.6889	10.9543	7.49573	8.43786	9.92974	10.3666	16.4146	13.0758	26.4009	17.7798	28.4999	27.5813	44.9311	29.6808	cluster.8	0.9981	cluster.3	0.999682
Solyc05g014280	No	0.0206427	0.000359304	1	0.99135	1.56006	1.18378	1.6117	0.76967	1.03859	2.0263	1.02001	0.5893	1.83151	3.30225	1.53012	0.924683	3.14444	4.4411	4.2845	2.06343	7.11911	7.81389	5.38519	2.8983	cluster.8	0.999816	cluster.6	0.383525
Solyc05g014470	No	0.0973245	0.00333223	1	0.823523	787.331	623.358	597.551	583.2	702.248	730.033	644.43	588.597	569.878	622.94	534.692	516.588	520.99	491.01	453.388	493.479	579.061	491.115	430.906	505.588	cluster.2	1	cluster.2	0.930552
Solyc05g015390	No	0.000288983	1.69e-06	1	0.853581	114.218	92.2079	137.946	111.621	101.477	103.652	148.203	115.018	99.7942	92.2653	120.31	96.7133	155.256	143.148	174.173	152.369	262.853	204.765	254.029	214.353	cluster.8	0.999992	cluster.4	0.992401
Solyc05g015420	No	0.0468953	0.00114128	1	0.822085	145.597	143.12	156.465	146.159	136.005	138.076	153.645	141.98	142.456	145.439	163.448	166.125	158.168	162.437	164.828	179.937	164.812	163.977	192.618	187.018	cluster.5	1	cluster.3	0.647899
Solyc05g015750	No	0.0198298	0.000338953	1	0.00336332	1.67312	3.26147	2.75871	2.72884	6.09414	10.1964	5.95907	7.04829	115.469	145.734	167.416	188.037	296.249	331.379	392.618	380.183	312.88	318.948	307.145	368.501	cluster.5	0.999959	cluster.1	0.618439
Solyc05g017760	No	0.0020963	2.01e-05	1	0.993097	117.893	109.88	85.2918	92.2393	72.3447	65.8716	64.2991	61.5567	94.7481	97.8691	79.8911	82.4684	88.0467	86.0291	77.3411	79.125	85.5931	79.5074	64.8354	72.8019	cluster.4	0.998798	cluster.6	0.999879
Solyc05g024160	No	5.31e-06	1.36e-08	1	0.892885	9.1929	6.78321	15.2108	13.0706	4.41283	4.29062	9.45219	5.41304	4.5398	3.73613	6.295	6.54884	3.62113	3.98151	5.27975	5.10708	5.55301	3.90836	8.30408	7.09955	cluster.8	0.821694	cluster.3	0.997971
Solyc05g025820	No	0.084239	0.00265593	1	0.737892	1.30601	1.26233	1.12182	1.18522	1.27706	1.26362	0.334034	0.287345	2.09812	2.10261	0.77823	1.53192	0.587871	1.1206	0.592173	0.480739	0.500108	0.439224	0	0.16145	cluster.6	0.999573	cluster.6	0.865513
Solyc05g032680	No	0.0013668	1.18e-05	1	0.0390561	6.07349	7.90337	7.27531	6.68199	7.22469	10.101	7.12677	7.7731	6.87293	13.6233	6.79592	12.2321	11.2082	13.7197	8.59116	8.65759	11.244	14.9771	13.3511	12.3917	cluster.5	0.995863	cluster.5	0.522017
Solyc05g045670	No	0.0510349	0.00128222	1	0.358831	7.4006	4.676	3.63838	4.48459	23.7829	27.3154	21.0322	16.3527	14.0306	14.4521	11.4569	12.0394	19.029	20.7383	17.8724	17.1946	20.8164	17.2124	15.6716	17.4672	cluster.7	0.976024	cluster.2	0.949907
Solyc05g046270	No	0.0981978	0.00340626	1	0.961203	0.356382	0.672973	0.911795	1.22427	1.99024	3.23107	2.89734	3.75892	2.61392	2.06815	4.13844	3.80125	2.54457	2.84543	3.02107	3.06155	3.82483	3.18599	5.37996	6.35142	cluster.8	0.976173	cluster.1	0.998235
Solyc05g051330	No	0.0981978	0.00338544	1	0.810356	11.8826	13.2868	13.0474	11.0103	13.1161	12.2262	14.9889	11.5774	14.2021	13.1509	17.3984	13.1171	11.641	13.2584	17.0614	15.4139	14.9879	13.8032	22.2535	15.4183	cluster.8	0.606914	cluster.4	0.461359
Solyc05g052030	No	0.0510349	0.00128702	1	0.789526	28.4678	23.9654	24.591	26.1679	17.1881	15.9789	18.2913	19.658	14.118	13.2657	17.8989	18.8571	17.5025	16.0011	18.5385	20.9191	23.2475	23.7698	28.9889	29.223	cluster.8	0.959704	cluster.6	0.626081
Solyc05g052240	No	0.048464	0.00119549	1	0.90177	62.9698	51.6491	53.3539	54.2167	69.264	70.5156	69.5288	60.306	54.4468	51.4466	49.0137	46.0536	78.2393	77.3151	72.4148	68.037	120.371	109.3	83.7046	96.1583	cluster.8	0.999583	cluster.2	0.997307
Solyc05g052940	No	0.021476	0.000378284	1	0.695663	47.0113	58.1853	59.7352	68.7269	54.9543	52.3002	56.7473	58.2055	51.8302	52.1686	55.6132	61.258	44.8296	52.6843	59.0038	53.3102	44.7456	50.7273	57.3535	53.7465	cluster.1	0.999782	cluster.3	0.69373
Solyc05g053160	No	0.094506	0.00317171	1	0.320664	0.56677	0.70242	0.532257	0.519725	0	0.161158	0.692786	0.485875	0.30551	0.32817	1.16514	0.887048	1.30158	0.575167	2.29151	1.27043	1.798	0.945851	1.77945	2.08743	cluster.5	0.999999	cluster.3	0.859975
Solyc05g053490	No	0.0316854	0.00064563	1	0.880438	4.59359	2.37747	3.06681	2.23765	3.85981	3.43346	3.86001	2.59493	4.59862	3.53759	2.89531	2.65316	4.5978	2.07977	3.32699	3.25879	3.40478	2.71992	2.71341	2.58485	cluster.6	0.746063	cluster.2	0.961975
Solyc05g053890	No	0.0165764	0.000270385	1	0.938134	17.2728	21.121	23.9231	16.1704	18.0836	22.8544	23.2227	18.6416	15.2828	18.4805	19.2476	17.3328	18.4911	20.9731	18.5765	17.6469	17.7786	19.2056	22.5059	16.9843	cluster.3	0.635358	cluster.4	0.485113
Solyc05g054320	No	0.0761822	0.0022709	1	0.956115	70.2985	91.4192	61.0517	65.6216	30.6495	29.0729	25.3978	29.533	70.3491	71.4934	52.5147	60.4198	95.6639	110.793	98.2335	81.5729	116.981	135.572	92.5057	99.4003	cluster.5	0.99907	cluster.6	0.868305
Solyc05g054340	No	0.000125925	5.64e-07	1	0.409313	4.36709	1.8616	3.30162	2.28109	2.73144	0.905866	1.37023	1.37592	2.62024	1.43102	1.42205	1.30033	10.3248	6.6566	7.51408	6.98584	12.0924	7.65198	14.6622	8.23339	cluster.5	0.998909	cluster.6	0.951463
Solyc05g054350	No	0.0101982	0.000148111	1	0.716748	17.8625	10.9045	16.4346	13.6436	9.81119	8.74409	11.1779	10.205	12.9628	8.90328	12.8207	9.16896	23.756	19.2411	21.7158	22.1839	36.9011	24.5612	26.9155	27.2476	cluster.5	0.521908	cluster.6	0.491733
Solyc05g054840	No	0.0520746	0.00132563	1	0.894551	7.98367	7.53478	10.8713	10.3554	8.85646	8.02111	10.1765	11.0251	7.63157	6.20459	8.13981	8.26664	7.13973	3.99966	7.70507	7.59609	6.12364	5.83753	4.99753	7.50927	cluster.1	0.999852	cluster.4	0.983451
Solyc05g055010	No	0.0867064	0.00280692	1	0.965082	7.33031	9.01822	11.7683	10.8348	8.50535	13.6216	11.7394	8.90431	8.20848	10.3696	10.7949	8.08236	8.78951	10.3463	11.0141	8.41114	7.97154	8.96734	10.4764	6.89212	cluster.3	0.999601	cluster.4	0.498409
Solyc05g055240	No	0.0130298	0.000199634	1	0.632965	26.8455	34.1476	32.5238	32.6042	28.5472	28.7193	36.5474	31.3821	28.4621	28.0774	31.8114	34.3126	28.933	31.4637	33.4706	30.2118	28.3113	31.1358	37.038	35.0367	cluster.3	0.999314	cluster.4	0.745535
Solyc05g056110	No	0.00106065	8.84e-06	1	0.957326	63.1358	65.1616	75.1832	72.0691	72.4308	66.3698	82.9223	84.2214	67.6617	64.7535	79.9692	72.5798	68.0883	63.6402	74.376	65.8371	76.2597	71.0377	93.7646	85.7378	cluster.7	0.976847	cluster.4	0.556263
Solyc05g056170	No	0.0981978	0.00343378	1	0.955404	72.3404	60.6079	52.8202	56.1477	36.1181	39.3451	34.9199	38.6303	62.0219	67.3699	54.4897	63.6714	66.119	63.014	49.0127	62.2205	52.4048	49.5118	41.0783	54.2262	cluster.4	0.999999	cluster.6	0.999423
Solyc05g056390	No	0.0174618	0.000289377	1	0.846677	233.136	198.987	194.839	188.863	250.646	240.449	229.883	214.002	215.395	216.609	194.167	198.058	173.975	153.594	144.846	161.054	169.275	144.644	114.21	146.677	cluster.1	0.999856	cluster.2	0.999953
Solyc06g005160	No	0.0282623	0.000561152	1	0.255449	1144.89	959.586	953.031	971.109	923.135	928.475	894.3	838.759	888.245	995.08	832.258	845.536	816.159	785.532	708.439	731.694	844.884	745.374	539.566	745.727	cluster.1	0.577649	cluster.6	0.999651
Solyc06g005390	No	0.00822239	0.000112161	1	0.960649	45.7124	52.823	38.5898	44.4375	39.3117	48.2691	33.7944	39.3507	52.6989	65.631	52.9433	66.2672	38.9328	39.7352	35.5129	40.0491	33.8108	34.7529	28.2293	35.7439	cluster.6	1	cluster.5	0.934018
Solyc06g005750	No	1.81e-06	3.65e-09	1	0.995411	481.063	472.58	375.244	386.835	363.327	352.166	301.17	311.707	460.646	471.561	353.627	361.049	474.027	502.606	408.967	424.885	504.621	504.603	351.996	427.717	cluster.5	0.704527	cluster.6	0.999926
Solyc06g006000	No	0.0369503	0.000812275	1	0.999958	68.551	77.6271	118.118	106.023	107.808	112.763	158.3	151.518	159.998	174.149	230.495	206.992	267.108	304.4	371.163	313.448	328.506	379.858	499.593	409.211	cluster.5	1	cluster.1	0.974839
Solyc06g007180	No	0.0964212	0.0032672	1	0.826837	53.1006	52.3294	117.419	180.226	479.456	482.2	603.89	848.414	607.102	607.387	893.72	1059.3	1124	1200.35	1823.69	1392.36	1344.88	1456.83	2025.3	1366.44	cluster.5	0.999997	cluster.1	0.9997
Solyc06g007440	No	0.0934106	0.00312521	1	0.802753	0.53421	1.4245	1.16073	1.9046	1.6311	1.81716	2.21308	2.88196	4.08591	2.49074	2.06531	5.60898	10.4066	10.3967	13.3222	16.5725	15.9734	14.6681	19.9121	26.1171	cluster.5	0.99811	cluster.1	0.984294
Solyc06g007580	No	0.000594881	4.19e-06	1	0.850152	35.0363	38.0528	49.3699	46.3216	32.1544	32.113	41.3965	41.1347	25.6616	23.2275	31.0553	28.9728	15.9492	13.3749	21.3047	25.5827	26.5114	17.7618	34.6757	29.4311	cluster.2	0.996695	cluster.3	0.979486
Solyc06g008980	No	0.0673838	0.00192084	1	0.382206	149.509	202.331	172.277	174.898	153.026	151.124	133.676	143.903	158.286	157.616	149.706	146.778	123.511	152.58	142.736	135.901	87.237	114.696	81.6417	92.4802	cluster.1	0.900235	cluster.5	0.967512
Solyc06g009020	No	0.0218955	0.000390237	1	0.730805	300.311	249.013	247.955	238.838	212.335	220.315	189.927	207.657	181.458	196.784	168.675	173.59	208.103	185.921	160.793	184.905	253.112	216.375	206.582	229.501	cluster.7	0.712158	cluster.6	0.999911
Solyc06g009380	No	0.0696898	0.00201199	1	0.879301	22.8595	18.4294	20.5369	16.2559	19.2773	21.5243	22.723	14.8482	13.2522	13.5074	13.5528	11.9876	22.0097	24.1266	22.5816	20.484	32.1905	34.1775	28.9915	25.8299	cluster.8	0.97586	cluster.2	0.670256
Solyc06g036290	No	0.0871119	0.00283276	1	0.999995	231.259	303.831	216.73	193.784	277.349	411.6	237.255	230.518	340.812	429.486	307.077	320.06	329.298	443.325	302.457	284.019	345.539	432.733	290.942	227.864	cluster.4	0.956148	cluster.2	0.717373
Solyc06g048960	No	0.0281215	0.000556187	1	0.685267	20.6427	20.3748	19.5397	18.8428	33.9847	36.8714	31.6282	26.7794	27.1043	31.5946	23.6346	30.9475	20.0323	20.9701	16.7699	20.0427	12.9763	14.722	11.2724	11.8771	cluster.1	0.999999	cluster.2	0.962171
Solyc06g050130	No	0.0101403	0.000145322	1	0.927269	29.4287	29.3093	31.6042	26.2603	41.2387	42.4583	49.4831	38.3555	45.4488	44.3611	50.081	44.5874	47.4974	42.4581	45.8007	38.5274	45.3219	39.4038	49.0753	36.2692	cluster.4	0.999903	cluster.1	0.863404
Solyc06g050600	No	0.0451714	0.0010805	1	0.986893	15.2492	18.9843	21.1716	19.5584	10.25	10.6499	12.9773	11.1965	8.79736	11.374	15.0218	12.9778	11.135	10.821	12.1357	10.8905	11.4434	14.2739	17.2976	14.5865	cluster.7	0.65846	cluster.3	0.998292
Solyc06g050930	No	0.0575273	0.00154693	1	0.995105	10.3703	7.87875	8.54493	9.85306	9.50286	9.26994	8.18215	8.78322	8.94327	6.7561	6.29579	7.00115	10.9566	9.35351	7.38874	8.47333	14.6762	10.2139	10.6793	13.1492	cluster.8	0.999993	cluster.6	0.517479
Solyc06g051680	No	0.0841199	0.00262587	1	0.98462	1.53341	0.825226	1.78614	1.42954	2.72223	1.30484	4.51656	2.56793	1.60618	1.40463	2.91287	1.64293	3.97798	2.68333	4.54417	3.69958	3.90931	3.11877	4.11304	5.83424	cluster.5	0.613093	cluster.1	0.668956
Solyc06g053830	No	2.63e-06	5.86e-09	1	0.160253	47.5981	53.2941	65.4162	71.4586	55.0932	48.3075	71.5656	68.5531	85.7493	83.5303	112.295	118.251	121.005	114.412	140.837	129.55	97.3072	104.973	109.704	104.799	cluster.4	0.921724	cluster.4	0.984568
Solyc06g053910	No	0.0344247	0.000735533	1	0.901998	33.8372	31.5297	36.996	35.6029	38.0229	33.9721	43.2544	42.0375	39.5203	34.0734	41.903	40.1369	47.787	43.1309	48.3308	50.0806	58.5564	48.5538	79.8617	66.7319	cluster.8	0.918371	cluster.1	0.851421
Solyc06g054640	No	0.000109924	4.81e-07	0.00117774	1.61e-07	13.6398	17.6733	13.3197	15.6004	3.0546	1.43564	6.44122	7.18685	2.30927	3.2669	8.46974	8.37744	5.32616	5.93191	6.18854	10.2681	0.890016	0.313672	0.679005	2.37845	cluster.3	0.999025	cluster.3	0.91477
Solyc06g059740	No	0.14401	0.00612393	0.169365	4.62e-05	20.8507	18.2527	19.6373	15.098	17.981	19.5165	17.3907	11.1494	31.3742	17.6959	16.7352	9.29903	9.02053	8.81531	11.1399	7.56381	9.70649	9.21666	17.1987	13.9276	cluster.6	0.999739	cluster.6	0.801824
Solyc06g059930	No	0.0919437	0.00307122	1	0.318056	53.1858	41.3248	40.4808	35.2145	43.548	40.6753	39.6681	42.0132	40.8551	45.1294	41.1572	35.6415	41.4601	35.0296	33.1173	34.7636	43.9979	39.0811	39.8399	42.2431	cluster.7	0.99959	cluster.6	0.763196
Solyc06g060010	No	0.00398449	4.34e-05	1	0.520231	0.464261	0.785865	0.390596	0.417397	0.534356	0.19152	0.626065	0.973782	1.92272	2.41127	3.40847	4.974	2.20237	1.5409	1.75326	4.24189	1.07377	1.97071	2.8825	3.42792	cluster.4	0.999538	cluster.1	0.401498
Solyc06g060610	No	5.09e-05	1.91e-07	1	0.951518	14.7638	12.2992	11.7071	13.7138	18.9881	14.7204	12.7515	15.7894	15.771	14.0106	11.1307	14.6543	15.1682	11.4173	10.7987	14.0324	13.656	10.696	9.66471	9.75492	cluster.1	0.991358	cluster.2	0.970291
Solyc06g061240	No	0.00354514	3.79e-05	1	0.876383	11.4056	8.7532	9.98018	9.91133	20.8273	17.5558	19.7379	15.9983	18.1737	13.9455	15.7078	12.8059	23.0829	18.3856	23.0822	20.611	34.1836	26.2062	34.4495	31.3411	cluster.8	0.999976	cluster.2	0.760212
Solyc06g062680	No	0.053491	0.00137838	1	0.971153	8.64957	11.4989	14.4431	14.9764	10.1338	11.0234	11.4568	12.9577	13.545	15.5937	16.0263	15.8135	7.40869	9.95306	9.98759	10.045	6.46749	8.44834	9.11841	7.95071	cluster.6	0.999774	cluster.3	0.732055
Solyc06g065030	No	0.0851084	0.00272325	1	0.686832	15.2887	12.1029	12.7633	14.6409	13.1049	10.7641	14.2538	14.8328	9.25835	9.55288	10.2569	11.8918	10.0791	9.66848	10.3493	12.6479	9.94572	9.0807	6.10582	12.1126	cluster.2	0.978641	cluster.4	0.384171
Solyc06g065050	No	0.0867064	0.00281054	1	0.907157	0.0810445	0.225956	0.572374	0.772135	0.379972	0.236304	0.709835	0.287345	0.232507	0.0954602	0.491293	1.04497	0.453392	0.13405	1.6572	0.996093	2.25205	1.45865	5.81186	2.13278	cluster.8	0.999941	cluster.4	0.945405
Solyc06g065360	No	0.0968681	0.00329641	1	0.605246	8.95622	11.7592	12.9371	13.3293	9.4262	10.271	12.3357	11.6377	7.97032	13.0717	11.7731	13.3249	14.4166	14.4381	12.657	13.6094	10.8335	12.6435	13.0676	14.7336	cluster.3	0.94695	cluster.3	0.724778
Solyc06g065630	No	0.0150058	0.000237729	1	0.216427	37.4664	44.0988	56.196	47.4833	41.3188	42.6958	48.3728	59.223	78.2311	77.2951	84.936	91.7526	51.0978	53.5817	65.8081	56.9043	28.7053	33.2095	32.9771	28.5105	cluster.6	0.999855	cluster.4	0.824711
Solyc06g065970	No	0.0257211	0.000487909	1	0.931568	114.665	92.3655	78.2054	71.1324	16.7699	19.0006	12.9492	13.7712	62.7519	72.5939	48.2453	54.1699	260.024	246.315	207.874	217.57	445.014	372.905	313.213	388.719	cluster.5	0.94943	cluster.6	0.997408
Solyc06g066420	No	0.000434479	2.9e-06	1	0.0844198	1.3926	2.13688	5.36616	6.13311	15.6693	8.00873	17.2561	17.952	12.3531	8.83743	14.064	12.4206	19.8013	11.0466	16.3712	21.6195	27.473	19.9298	33.7288	34.2264	cluster.8	0.992512	cluster.1	0.999284
Solyc06g067980	No	0.00098631	8.02e-06	1	0.928297	3.04445	1.73879	3.30057	2.63337	4.49558	2.12861	4.78024	2.96073	5.12159	2.58724	5.35166	2.50052	3.83486	1.55081	3.99635	1.63423	9.23723	3.71176	5.43727	2.20708	cluster.8	0.991081	cluster.4	0.564292
Solyc06g068160	No	4.18e-06	1.04e-08	1	0.946643	11.2534	5.22634	14.5132	11.6918	7.57738	5.76881	11.2781	6.52557	8.75848	6.03832	11.7777	7.00684	10.1497	8.26263	13.9363	9.95389	14.565	6.96281	14.5426	10.7845	cluster.8	0.998599	cluster.3	0.731554
Solyc06g068270	No	0.00101824	8.33e-06	1	0.35835	0.507376	0.50591	1.77322	0.621437	1.00554	0.921805	3.71757	2.70007	2.93773	2.4082	3.25225	4.62421	2.80488	4.16811	6.00409	4.50226	4.98985	3.70808	6.83167	7.45573	cluster.8	0.532181	cluster.4	0.50809
Solyc06g068500	No	0.0174482	0.000288237	1	0.808386	2.08998	2.37747	4.3956	4.19559	4.78486	3.79477	7.00228	6.13957	8.25371	7.11755	8.79088	9.03789	19.541	22.2986	24.6747	26.4773	38.9558	36.8315	43.4093	46.0218	cluster.8	0.991344	cluster.1	0.95846
Solyc06g068680	No	0.0777313	0.00234393	1	0.903789	2.77466	4.46001	4.77514	5.51044	1.73528	2.24463	3.0244	3.44458	2.17593	2.05319	2.69526	1.95608	0.699054	0.852504	1.52558	0.90663	0.659112	0.670806	1.44125	1.18871	cluster.6	0.813209	cluster.3	0.998213
Solyc06g069120	No	0.00469888	5.58e-05	1	0.890685	344.619	348.124	389.117	390.523	448.847	449.82	542.042	531.376	432.277	403.634	460.661	462.742	478.927	429.936	505.206	475.715	577.18	511.532	698.467	596.574	cluster.8	0.999997	cluster.1	0.999992
Solyc06g069630	No	0.0109452	0.000163132	1	0.783524	18.8884	25.3007	29.7241	28.4992	16.286	14.4807	15.5747	18.7369	15.5829	15.8883	18.4681	17.1185	13.7355	13.4393	17.2515	18.1813	14.281	14.9972	19.6312	18.3287	cluster.1	0.918806	cluster.3	0.997444
Solyc06g069730	No	0.0129654	0.00019797	1	0.679781	6.6188	8.63534	9.36276	11.8451	1.73662	2.70281	3.64194	4.39765	3.80587	6.96564	8.67851	8.92189	19.3299	20.8526	22.5512	26.1214	35.9412	34.1764	28.1513	48.0346	cluster.8	0.592504	cluster.3	0.998068
Solyc06g069790	No	0.0318496	0.00065285	1	0.961311	223.197	176.129	179.023	187.045	196.778	180.808	158.305	151.505	234.472	225.696	212.142	198.435	274.175	253.372	216.601	232.041	233.436	207.097	144.788	191.973	cluster.4	0.993289	cluster.6	0.988096
Solyc06g071890	No	9.42e-09	1.42e-11	1	0.295616	20.3565	38.0131	38.4151	35.4708	23.2689	31.2123	29.1382	25.7826	24.3847	34.4271	35.1932	30.9197	22.9105	31.7628	34.0721	35.4411	18.2509	29.3098	40.1964	26.9606	cluster.6	0.73917	cluster.5	0.739405
Solyc06g072840	No	0.00399631	4.37e-05	1	0.882046	3.40528	3.07495	0.956837	1.92135	1.47237	1.23325	1.29499	0.974799	2.72419	2.46039	1.10011	1.56456	5.92868	4.34469	3.59517	2.62318	11.9973	7.55714	5.2551	7.53226	cluster.8	0.993413	cluster.6	0.997774
Solyc06g073190	No	0.0228567	0.000413325	1	0.982121	23.2953	17.4523	15.8659	16.7931	27.6821	25.9309	20.8103	22.0227	20.9657	23.2145	18.4177	18.6602	13.5305	10.6536	9.38855	12.2211	17.0763	16.1795	11.8656	13.32	cluster.2	0.947679	cluster.2	0.999814
Solyc06g073350	No	0.0462912	0.00112417	1	0.685377	5.60923	3.59065	5.77435	7.06715	7.55093	4.87453	6.46103	4.26144	7.77268	4.86903	8.45223	6.01557	7.20696	4.77134	6.5128	5.5398	5.93447	4.78022	5.42681	6.0474	cluster.1	0.527792	cluster.4	0.460129
Solyc06g074060	No	0.00614782	7.71e-05	1	0.499241	8.83131	9.7554	43.5084	48.6412	5.76746	6.93219	32.4191	34.5288	1.32128	2.62977	15.1618	13.4104	0.424095	1.3425	3.60119	4.45657	0.0637399	0.146408	0.127477	0.861876	cluster.2	0.791442	cluster.4	0.585073
Solyc06g074090	No	5.19e-08	8.38e-11	1	0.960074	224.034	192.812	159.024	160.732	148.525	140.211	115.049	118.342	203.251	229.033	164.589	167.793	235.299	221.291	190.581	187.123	271.616	218.407	166.517	182.842	cluster.5	0.998249	cluster.6	0.999999
Solyc06g074110	No	0.0638206	0.0017727	1	0.924727	57.0707	48.7406	54.318	46.287	71.4054	64.3807	67.3961	64.6357	62.2187	61.2878	61.3166	54.3349	58.7436	54.4651	55.4579	51.8303	56.1176	53.5439	43.6616	48.6485	cluster.1	0.99026	cluster.2	0.900643
Solyc06g074390	No	0.0151674	0.000241079	1	0.441451	56.363	41.4568	45.9446	51.4862	63.7978	56.6991	56.7731	55.3836	56.5812	54.8187	49.1585	50.766	54.7416	54.4782	49.0564	51.3811	46.1561	39.0399	28.2345	36.5824	cluster.1	0.999201	cluster.2	0.980342
Solyc06g074530	No	0.0917528	0.00304105	1	0.354545	31.4103	27.1582	21.6953	25.748	15.2428	17.9104	17.6243	18.6363	23.6696	29.5058	20.4785	22.6298	30.3804	29.8627	23.6875	33.6403	34.6568	29.2305	17.6489	31.4567	cluster.5	0.999759	cluster.6	0.99451
Solyc06g074750	No	0.00144788	1.27e-05	1	0.905446	9.95842	8.42904	12.1455	11.6447	8.72591	7.83466	10.344	9.30136	9.50189	7.02839	14.742	9.37909	6.78887	7.39822	9.64826	8.19429	8.6442	6.36133	10.3047	8.49411	cluster.6	0.502016	cluster.3	0.961019
Solyc06g075170	No	0.00822239	0.000111951	1	0.869841	23.2874	17.3446	24.2584	25.1817	23.2185	18.2801	29.5435	30.8711	30.5723	32.1333	33.8778	39.431	37.6246	27.8413	37.2548	45.7309	44.7036	35.7173	68.0687	53.2828	cluster.5	0.999677	cluster.4	0.789653
Solyc06g075520	No	5.91e-30	1.54e-33	1	0.526833	2.69361	0.40276	0.062234	0.249945	2.39749	0.110941	0.342558	0.104442	2.58383	0.236523	0.104387	0	2.12647	0.82612	0.347257	0	2.00788	0.0820896	0.127477	0	cluster.6	0.977728	cluster.2	0.585473
Solyc06g075540	No	0.000135208	6.2e-07	1	0.97342	28.3031	23.4739	31.3432	27.2755	32.5239	23.1047	30.1267	26.6357	27.6747	21.0889	27.7129	23.01	27.5815	22.3499	31.6741	25.4286	24.5242	18.6966	20.4846	19.3015	cluster.1	0.986098	cluster.4	0.732753
Solyc06g075550	No	9.27e-05	3.91e-07	1	0.936037	6.40787	6.97015	9.72778	11.1455	9.48878	8.84096	12.8065	15.5274	10.2581	8.00968	13.0572	11.3246	15.5897	12.6424	15.9153	17.7444	14.9967	14.0023	19.2514	20.1837	cluster.5	0.999047	cluster.1	0.901075
Solyc06g075580	No	0.00654272	8.35e-05	1	0.991561	148.028	183.926	160.133	171.452	149.221	161.482	139.707	148.533	157.105	179.102	155.656	168.648	134.992	159.222	138.819	135.056	106.227	125.011	101.887	101.092	cluster.6	0.539937	cluster.5	0.999376
Solyc06g076020	No	0.084239	0.0026446	1	0.99517	38.505	49.4616	32.9103	34.7297	26.7481	51.6605	31.4025	26.495	40.89	61.1951	38.7109	36.3938	58.0719	75.0794	49.9055	51.0908	72.4466	94.6916	101.661	65.804	cluster.5	0.999953	cluster.5	0.948335
Solyc06g076210	No	0.0496266	0.0012362	1	0.517641	12.1631	19.9031	17.707	17.3393	4.56018	4.49113	4.99574	6.94639	7.98546	8.97586	14.1647	10.25	9.12571	15.7788	13.0034	11.939	8.74901	14.9622	13.6529	9.99855	cluster.4	0.984347	cluster.3	0.923818
Solyc06g076280	No	0.0322771	0.000672825	1	0.978896	31.1464	32.7331	39.5291	36.3391	30.8723	33.5771	37.224	38.8414	29.3215	29.4732	35.7839	33.7021	34.1773	35.4362	35.1073	36.5592	37.1691	34.7509	39.6344	43.6071	cluster.8	0.711333	cluster.4	0.955989
Solyc06g076320	No	0.0777313	0.00233611	1	0.808432	2.95248	3.91975	3.1569	4.60493	0.906382	1.37999	1.96282	1.16196	2.86703	1.87767	3.77424	3.23264	3.66771	3.54307	5.63193	5.4449	6.81124	7.37809	9.32651	10.2553	cluster.8	0.61192	cluster.3	0.945595
Solyc06g076400	No	0.0574876	0.0015249	1	0.991126	7.05552	3.81188	9.15662	5.6078	1.91342	0.861081	1.82128	1.19931	3.26871	3.14915	4.42634	3.65351	10.0325	5.67628	9.85733	9.54151	14.3338	10.9913	15.8095	12.6893	cluster.5	0.999406	cluster.3	0.883391
Solyc06g082070	No	0.0255941	0.000482082	1	0.631873	73.1064	57.2581	56.7277	59.5941	62.2418	59.6289	59.0268	54.0092	55.3153	56.5079	51.3485	52.8552	48.6232	42.4417	39.6619	35.2229	35.7652	35.2734	29.9671	35.1736	cluster.1	0.999796	cluster.6	0.92252
Solyc06g083040	No	0.0078806	0.000105135	1	0.762018	13.3818	14.3183	15.2345	18.1066	15.49	14.2501	18.8003	17.9328	28.9607	31.8962	37.4533	39.2095	39.4156	43.7637	40.9445	52.8661	39.8756	42.1914	36.7208	44.7007	cluster.5	0.983051	cluster.4	0.800646
Solyc06g083270	No	0.097145	0.00331596	1	0.998769	36.7242	41.7558	33.0589	32.5863	34.1517	33.1431	31.1217	28.0464	51.9594	50.2377	43.5233	45.6663	68.6503	62.9543	57.8576	53.9097	46.8875	51.537	37.1317	39.4729	cluster.4	0.99587	cluster.6	0.87443
Solyc07g005440	No	0.0174482	0.000288242	1	0.807272	34.9337	33.1409	27.3151	27.5236	28.6216	28.6216	30.8666	23.531	36.6443	35.8251	36.1179	28.9228	64.8661	61.7433	58.5843	55.9123	91.3231	90.8443	95.2084	79.9703	cluster.5	0.976762	cluster.6	0.967483
Solyc07g005710	No	1e-19	4.18e-23	1	0.853264	24.7661	32.6296	42.2866	34.1286	26.775	38.4177	41.8585	39.0461	20.3853	32.4347	38.2396	35.8062	21.246	28.4229	33.3012	33.4202	21.5837	28.292	29.2517	31.2869	cluster.2	0.99417	cluster.4	0.872633
Solyc07g005760	No	0.011023	0.000164865	1	0.615995	29.8717	23.0071	23.7187	23.6803	31.3495	27.6531	30.8267	30.098	29.5749	32.502	28.3832	29.0516	52.6797	44.5481	39.912	46.5475	61.0179	51.0851	43.7553	48.6276	cluster.5	0.991879	cluster.2	0.934294
Solyc07g006500	No	0.00322939	3.4e-05	1	0.926069	13.7604	16.9853	21.3634	20.3776	19.7816	18.4793	27.2855	29.7756	32.93	35.1663	51.3672	51.9304	35.7951	40.8923	53.3903	39.7921	45.2454	45.7337	81.5377	52.3163	cluster.5	0.961098	cluster.1	0.905736
Solyc07g006550	No	0.060253	0.00164535	1	0.742249	7.89279	7.4564	5.91908	7.29592	16.5292	12.712	13.8455	11.7633	11.1041	8.9461	7.45282	8.21752	10.2342	11.3955	9.03337	7.7833	9.74095	10.0105	6.27491	8.52613	cluster.2	0.825764	cluster.2	0.921662
Solyc07g006570	No	2.65e-06	6.08e-09	1	0.616323	67.8609	47.9662	31.2714	38.0823	39.1144	38.5016	30.1095	33.6769	85.469	102.251	68.5243	78.2338	255.578	248.114	180.826	169.449	462.488	378.357	274.915	332.508	cluster.8	0.540451	cluster.6	0.998933
Solyc07g006680	No	0.00514784	6.36e-05	1	0.980585	0.928522	1.27714	0.770135	1.24164	0.551594	1.50384	0.995052	0.685421	3.29554	5.05144	2.99528	2.90022	4.50727	6.69657	2.68312	3.51098	5.00381	8.1918	3.90232	4.32397	cluster.5	0.931471	cluster.5	0.967917
Solyc07g007400	No	0.000301079	1.84e-06	1	0.95238	0.502191	0.780969	1.20577	1.09649	1.55998	1.0258	2.24718	1.24976	1.50771	1.51534	3.13036	1.86693	5.64507	5.56572	10.5915	9.20337	8.66177	5.28629	13.6814	7.77069	cluster.5	0.858872	cluster.1	0.529993
Solyc07g007690	No	0.0578004	0.00156632	1	0.169602	9.068	7.99132	5.04886	6.24414	6.8971	5.6991	4.97955	3.92721	6.96489	3.89185	4.99993	4.31455	6.30883	6.54993	7.51159	5.91136	9.93217	4.68096	8.56165	7.20226	cluster.8	0.991366	cluster.6	0.998481
Solyc07g008180	No	0.0575273	0.00154096	1	0.724182	207.255	204.547	176.026	173.49	55.3908	51.071	44.1359	55.8494	236.432	235.168	222.068	244.373	232.64	243.831	219.674	215.749	237.452	260.899	204.408	220.348	cluster.4	0.998337	cluster.6	0.936148
Solyc07g008250	No	0.0320616	0.000663209	1	0.796996	17.7965	10.1042	11.9606	12.4677	24.2856	17.7474	19.759	19.882	16.0092	15.65	17.201	14.5632	16.0105	10.7444	11.5671	14.0338	27.845	13.7505	17.8413	24.2933	cluster.7	0.991304	cluster.2	0.967008
Solyc07g008410	No	4.5e-05	1.64e-07	1	0.510209	21.5146	15.3551	11.8193	13.7397	8.62359	7.41431	5.46707	5.24557	22.4351	24.5103	14.3185	21.5909	55.1778	49.6286	37.7141	40.8748	55.7765	46.4896	47.6288	38.0849	cluster.5	0.999945	cluster.6	0.999989
Solyc07g008570	No	0.0352716	0.000762703	1	0.998652	275.635	413.28	368.369	381.136	221.995	351.904	307.185	361.105	303.561	421.14	377.616	427.016	641.487	754.673	730.862	751.206	515.963	663.941	538.772	610.597	cluster.5	0.968781	cluster.5	0.936006
Solyc07g014670	No	0.0670808	0.00190521	1	0.758173	8.18779	9.13111	10.5446	10.2909	8.91963	11.2074	13.7406	14.2193	6.0112	6.23627	7.82127	9.14679	10.2575	10.2951	10.2738	11.2282	14.4202	17.8643	26.0284	18.1685	cluster.8	0.929358	cluster.1	0.944216
Solyc07g017780	No	0.0255941	0.000480408	1	0.852104	7.73552	5.34403	7.88247	5.8106	17.0567	11.6315	15.1963	13.5691	27.1515	21.8492	28.9284	29.4641	31.0802	25.6002	32.821	27.4817	45.6746	43.0324	56.1907	48.539	cluster.5	0.587791	cluster.1	0.672451
Solyc07g019460	No	0.00323103	3.42e-05	1	0.953804	117.897	104.029	95.0562	100.281	84.3974	77.7291	76.4302	81.3627	115.262	119.803	104.648	113.557	113.623	116.777	102.383	112.106	114.179	101.242	89.0819	98.9549	cluster.4	0.999005	cluster.6	0.999638
Solyc07g032670	No	0.0374423	0.000831228	1	0.889939	2.69843	1.03637	2.27456	1.78428	2.24595	1.03275	2.94168	1.6519	2.21003	1.9306	2.46094	1.57255	2.2756	1.28371	2.54055	2.03265	1.64134	1.40593	2.79926	1.13644	cluster.1	0.585977	cluster.4	0.705171
Solyc07g040680	No	0.0682328	0.00195215	1	0.882447	28.5249	32.3706	41.6698	35.9866	26.7933	22.1147	34.7267	27.4791	37.4992	32.8634	46.1739	34.8415	37.1614	32.338	37.4246	32.9478	49.1383	34.9461	65.8424	36.3608	cluster.5	0.511556	cluster.3	0.991955
Solyc07g041730	No	0.081816	0.00253263	1	0.999419	5.1015	3.53643	5.09511	5.46018	3.63707	3.22716	5.08994	4.87348	3.46377	2.95031	5.21301	4.5157	3.22898	2.88607	4.27135	4.45414	3.42512	3.99063	4.36799	4.19257	cluster.2	0.997812	cluster.3	0.667087
Solyc07g041900	No	0.0570137	0.00148897	1	0.800253	5.38631	6.30207	6.43374	5.78207	6.15313	6.4309	9.06444	7.29453	3.84323	2.99255	5.18673	5.07143	7.01388	6.54704	8.7422	6.10659	11.2393	10.9726	18.8274	15.982	cluster.8	0.983619	cluster.1	0.710778
Solyc07g042560	No	0.00662376	8.5e-05	1	0.989988	40.2937	55.1464	45.9902	49.357	42.174	49.4191	43.8029	42.1607	48.6172	56.8728	46.9753	50.5297	31.4949	40.1928	34.0234	39.7328	25.4229	30.593	28.1408	27.5683	cluster.6	0.933664	cluster.5	0.999533
Solyc07g043120	No	0.066152	0.00185814	1	0.978626	17.2231	16.5436	13.4177	12.6017	23.9674	23.0552	21.4598	20.285	16.678	16.2934	13.0747	11.9145	13.8201	10.6461	10.3942	10.3361	15.6589	15.9143	15.5208	13.4639	cluster.2	0.999786	cluster.2	0.99402
Solyc07g043400	No	0.0143148	0.00022305	1	0.746875	931.757	732.603	640.527	622.293	378.629	403.312	338.57	333.099	457.785	513.153	398.418	388.272	667.668	651.939	592.922	562.031	775.655	675.504	413.733	602.857	cluster.5	1	cluster.6	0.999904
Solyc07g043420	No	0.00227658	2.23e-05	1	0.805762	3048.21	3629.73	2487.04	2729.42	1735.69	1670.54	1266.56	1379.13	3344.47	3118.31	2472.74	2525.64	4838.42	4794.09	4259.18	3511.27	6834.61	7914.42	7475.39	5607.83	cluster.5	0.995629	cluster.6	0.972324
Solyc07g043460	No	0.000166776	8e-07	1	0.930688	492.656	562.088	390.651	442.628	331.752	344.195	248.473	284.509	514.321	514.73	399.242	429.192	545.364	526.616	470.616	412.639	610.034	685.4	586.242	513.523	cluster.5	0.845321	cluster.6	0.978262
Solyc07g043480	No	8.85e-05	3.69e-07	1	0.900404	348.551	327.075	278.705	260.522	262.123	258.419	216.664	236.966	358.482	347.248	304.654	296.548	349.672	348.972	311.718	304.195	331.78	336.285	323.923	284.657	cluster.4	0.999988	cluster.6	0.999944
Solyc07g043490	No	9.4e-10	9.31e-13	1	0.911084	252.198	173.698	139.573	135.422	191.728	172.325	139.241	139.264	211.383	207.374	162.213	164.882	207.551	184.562	145.808	142.035	241.806	176.04	150.743	159.114	cluster.8	0.942615	cluster.6	0.916374
Solyc07g043500	No	2.01e-09	2.2e-12	1	0.946606	177.389	171.983	134.135	130.106	152.533	144.386	111.809	120.17	193.407	182.848	134.664	135.373	229.189	216.978	189.878	174.345	227.088	230.009	209.606	177.067	cluster.5	0.977171	cluster.6	0.995044
Solyc07g044970	No	0.00162246	1.45e-05	1	0.249288	0.318452	0	0.866753	0.742984	0.802286	1.10789	3.77472	1.45661	2.21003	1.65684	4.12541	1.64921	1.20504	2.02922	2.71431	2.88443	2.55376	1.17435	3.56151	3.03134	cluster.8	0.539222	cluster.1	0.554246
Solyc07g045350	No	0.0452907	0.00108592	1	0.305029	349.277	313.579	294.628	304.326	322.488	314.228	292.03	300.7	293.293	334.089	286.196	273.629	205.044	192.518	176.935	186.538	192.546	150.013	108.468	155.883	cluster.1	0.99997	cluster.6	0.949816
Solyc07g049450	No	0.0101982	0.000148277	1	0.158392	93.2694	81.1163	72.973	76.6097	79.3264	83.5143	73.9308	67.5915	75.8989	82.4306	65.9217	81.9682	90.2836	90.4165	79.6724	82.3966	81.0775	82.383	44.4162	74.3272	cluster.3	0.990413	cluster.6	0.980891
Solyc07g049690	No	0.0574375	0.00152057	1	0.785271	8.88554	11.2432	15.9899	14.5509	21.4156	22.981	22.4201	25.7505	26.5399	28.0192	34.7167	33.1915	42.1799	52.5136	54.3562	61.9054	91.3817	101.835	93.073	100.26	cluster.8	0.999998	cluster.1	0.99913
Solyc07g052480	No	3.69e-11	2.89e-14	1	0.437425	10.2461	11.6462	22.6795	21.0265	19.658	20.3643	40.0959	36.6106	123.609	108.044	165.526	168.885	233.07	223.163	323.254	328.835	185.582	214.66	266.029	247.334	cluster.4	0.514313	cluster.1	0.94196
Solyc07g053120	No	0.0841395	0.00263087	1	0.598121	0.825828	1.69458	1.52348	2.09565	0.46181	0.966589	0.701738	0.991443	0	0.629801	0.869477	0.427152	0	0.54711	0.244916	0.632292	0.223435	0.360219	0.424051	0.3229	cluster.2	0.995312	cluster.3	0.692715
Solyc07g053200	No	0.0575273	0.00154439	1	0.56789	2.89863	1.71909	1.38755	2.19983	2.78817	2.96948	4.36158	2.55452	1.95692	1.72473	3.15586	1.45825	1.49466	1.06182	2.48801	1.19727	2.92265	2.20846	4.07142	1.8105	cluster.7	0.579898	cluster.2	0.607235
Solyc07g053360	No	0.00158595	1.41e-05	1	0.972604	6.6292	11.4703	35.9643	23.3278	4.41149	4.81417	14.5838	7.34567	6.77376	5.02139	16.9372	8.86559	27.8519	22.0855	68.8181	28.9569	73.4421	38.2654	131.389	47.3411	cluster.8	0.99999	cluster.3	0.986866
Solyc07g053540	No	2.68e-05	8.66e-08	1	0.823096	1.02585	0.982374	2.14703	3.7404	2.37816	3.42954	4.00345	4.70792	1.85528	3.1339	3.87784	5.2016	1.20504	1.56828	2.13308	1.89025	1.96517	1.60989	2.45845	2.64704	cluster.2	0.998256	cluster.1	0.9636
Solyc07g055050	No	0.0981978	0.00338981	1	0.944128	51.3885	49.3208	62.7356	55.6047	51.3804	50.4973	57.32	53.1854	55.6555	56.0508	57.2118	54.0355	64.649	71.2141	78.7277	74.103	83.6091	86.2271	98.554	93.8469	cluster.8	0.995694	cluster.4	0.917271
Solyc07g055720	No	0.000675094	4.92e-06	1	0.989204	1.33285	1.00208	1.77056	1.63543	1.64984	1.07753	2.73213	1.83378	1.2411	0.809284	1.73895	1.66768	1.91875	1.04267	4.58878	2.7381	2.07024	2.37264	5.33834	3.72941	cluster.7	0.546586	cluster.4	0.979313
Solyc07g056310	No	0.0765768	0.00228665	1	0.958383	6.10353	6.94538	5.92667	6.02955	17.8976	14.5402	13.3885	9.90236	6.12453	6.47764	5.735	4.54385	7.00787	6.37859	5.17193	4.5894	6.40874	6.36621	5.13024	5.28258	cluster.2	0.980131	cluster.2	0.977207
Solyc07g061730	No	0.0122593	0.000185272	1	0.193814	6.90415	7.92832	13.264	15.2002	21.4352	16.4232	25.8725	26.3557	22.194	19.3914	26.9206	27.2248	26.7472	21.9093	33.137	37.2196	23.0407	18.3061	14.1186	19.6497	cluster.3	0.550275	cluster.1	0.99988
Solyc07g061750	No	0.000596731	4.23e-06	1	0.427977	2.10018	3.42843	4.93132	6.24781	0.824544	1.45006	1.24532	2.6537	1.62363	1.77033	1.40461	4.04802	12.2435	10.5926	12.9665	19.6583	25.5562	23.1605	28.1722	31.7654	cluster.8	0.966301	cluster.3	0.995823
Solyc07g061800	No	0.000403696	2.6e-06	1	0.678211	53.0368	48.1661	34.2669	32.2719	23.0763	22.1642	16.0665	22.2562	64.1204	73.8626	50.8563	56.1459	105.586	96.048	76.9046	72.5878	114.412	106.557	102.423	87.1176	cluster.5	0.999686	cluster.6	0.999863
Solyc07g061940	No	0.00662376	8.53e-05	1	0.966894	25.4084	18.5378	30.4061	27.3889	35.6719	29.5485	39.3888	39.646	24.0375	17.7684	27.1949	26.5575	20.278	19.278	23.9986	21.9499	23.5353	17.7145	19.9278	22.5255	cluster.2	0.99998	cluster.1	0.991831
Solyc07g062560	No	0.0601357	0.00163901	1	0.488321	1.16574	0.476464	2.00416	1.28193	0.592513	0.730285	1.0362	1.26742	0.907808	0.667779	0.500072	1.13182	0.520633	0.699307	1.33484	0.606835	1.39993	0.852756	3.22331	2.79203	cluster.8	0.955964	cluster.3	0.660809
Solyc07g063050	No	0.0444187	0.00105555	1	0.159283	68.9995	89.6963	92.0022	85.0682	82.3071	78.5556	90.1308	92.776	84.9894	77.9879	90.0226	89.6585	80.5629	82.9357	90.844	88.7331	80.4551	90.1369	131.377	98.6968	cluster.6	0.999878	cluster.4	0.753101
Solyc07g063310	No	0.0552868	0.00143483	1	0.756708	11.1956	10.0299	10.4425	12.2891	11.1176	9.81467	11.2101	12.9051	10.1906	9.20287	11.7747	11.6207	9.50584	10.7709	15.501	14.1872	13.4648	13.7236	19.9563	14.9408	cluster.8	0.698335	cluster.4	0.426488
Solyc07g063410	No	0.000166776	7.92e-07	1	0.930856	4.09158	3.99363	7.46161	7.38027	10.8562	7.78685	13.9274	14.372	9.84801	7.3419	12.1819	11.2517	23.9172	23.1067	34.2076	28.809	67.3573	51.2002	89.2979	65.3015	cluster.8	1	cluster.1	0.999687
Solyc07g063430	No	0.0853099	0.00273415	1	0.903808	36.3323	38.1749	39.1645	41.1883	45.4058	41.099	50.4658	43.9019	35.2969	36.6097	43.2963	35.3848	44.3349	41.14	51.9317	41.1314	59.7646	52.4958	65.6262	61.6888	cluster.7	0.536137	cluster.1	0.965587
Solyc07g063540	No	0.0988056	0.00347301	1	0.878232	56.4621	55.0037	55.6312	54.2317	61.6271	51.1212	52.5963	56.5099	56.6616	50.6965	53.1126	48.2325	41.1645	37.8265	36.2522	38.486	38.8082	32.2551	28.6871	33.5253	cluster.1	0.999971	cluster.2	0.51467
Solyc07g063640	No	0.0106083	0.000157004	1	0.765747	9.20735	9.27375	9.034	6.71059	16.0636	13.6454	10.5127	7.80995	16.4107	14.6752	9.14001	6.7416	4.78223	5.1619	4.82139	3.76561	6.51354	4.30356	3.00736	3.99853	cluster.1	0.955951	cluster.2	0.997696
Solyc07g063690	No	0.0296772	0.000595432	1	0.00832726	2.50413	1.49318	6.53036	6.02835	5.12652	3.72469	7.77307	5.39824	14.8813	13.6449	18.8019	16.604	31.0062	25.9422	34.2929	33.6767	38.3887	31.1389	28.981	38.4324	cluster.5	1	cluster.4	0.99689
Solyc07g063850	No	0.0510349	0.00128724	1	0.938057	156.277	127.562	146.508	150.504	215.231	190.525	219.155	217.384	185.284	178.636	193.745	205.963	161.303	147.759	158.739	161.611	190.35	151.785	149.034	174.173	cluster.2	0.999912	cluster.1	0.983282
Solyc07g064150	No	0.000543263	3.79e-06	1	0.996086	286.269	266.433	336.738	289.753	373.091	354.536	448.486	386.409	319.943	296.512	379.121	339.773	353.208	313.494	403.464	375.756	427.806	335.756	435.533	423.843	cluster.7	0.97571	cluster.1	0.993578
Solyc07g064500	No	0.000145707	6.76e-07	1	0.956564	26.131	37.0253	27.0578	33.0923	24.8967	31.5806	26.8857	30.4289	20.6463	27.0094	22.1347	23.4106	18.4412	24.6807	23.405	23.7525	22.7054	26.9118	19.9252	23.3057	cluster.2	0.999034	cluster.5	0.999344
Solyc07g065090	No	0.0520746	0.00132703	1	0.769827	155.861	111.237	99.97	102.96	63.0308	64.2764	58.5787	54.6695	84.1981	83.0817	77.8942	70.159	102.843	99.2091	90.836	87.0535	141.526	115.494	83.9098	114.523	cluster.5	0.673337	cluster.6	0.9999
Solyc07g065210	No	0.000371539	2.36e-06	1	0.99808	175.135	208.074	179.31	193.906	169.774	181.085	147.84	157.004	202.674	243.339	197.888	206.519	168.897	198.514	161.671	173.502	142.068	170.451	137.148	138.416	cluster.6	0.999971	cluster.5	0.979572
Solyc07g065500	No	0.0265599	0.000512124	1	0.995097	11.0444	13.8569	16.6915	19.3419	26.6054	26.4584	27.8776	33.712	21.2853	21.4214	22.9274	26.3448	32.881	36.4099	45.2804	47.0308	39.2423	38.8895	47.7406	48.3751	cluster.8	0.769099	cluster.1	0.999668
Solyc07g065990	No	0.00474023	5.68e-05	1	0.95994	1.58135	1.3705	2.2547	1.5883	1.51479	1.5342	2.14636	1.07517	1.88938	1.43483	2.34777	0.968307	2.63846	2.46867	4.51572	1.80602	5.42181	2.06688	6.82121	2.47142	cluster.8	0.999993	cluster.4	0.768332
Solyc07g066220	No	0.0346215	0.00074515	1	0.18863	26.7368	28.902	33.9779	38.1128	30.6392	29.5816	38.6533	32.7995	28.4415	27.1537	34.7344	26.8688	24.6801	23.9358	26.9635	24.4866	28.6513	27.2874	28.9994	25.1504	cluster.2	0.99456	cluster.4	0.986346
Solyc08g006520	No	0.00889982	0.00012337	1	0.143016	6.25168	7.77589	10.1417	9.79034	9.33223	9.14191	10.1338	14.1929	8.72264	8.19356	9.37716	9.50996	5.51923	4.31998	6.11246	9.67976	4.1741	6.86414	15.4114	12.2327	cluster.1	0.999929	cluster.1	0.875288
Solyc08g008310	No	1.2e-09	1.26e-12	1	0.93908	8.90182	17.9572	11.6289	15.8819	8.25122	13.4054	9.90195	11.3792	5.97947	10.7999	7.58197	7.56766	4.06852	9.32512	4.85067	7.02237	5.92936	11.2963	6.36077	7.04545	cluster.2	0.999951	cluster.5	0.999506
Solyc08g036640	No	0.0474946	0.00116081	1	0.905421	3.37863	3.48243	6.22427	7.67549	3.41089	5.22122	5.63371	6.11205	6.23249	7.04819	6.86417	8.7398	6.50793	6.36177	10.2736	11.4798	3.62586	7.84512	11.7954	8.39698	cluster.4	0.967646	cluster.4	0.755985
Solyc08g061910	No	0.0219711	0.00039273	1	0.670945	14.5826	18.655	13.293	13.2634	21.4585	19.3601	20.721	21.2366	24.6531	24.3424	19.0132	19.2658	46.1459	46.8639	40.2237	35.8984	40.9529	38.987	36.0027	30.7908	cluster.5	0.994613	cluster.1	0.554591
Solyc08g062100	No	0.084239	0.0026518	1	0.463075	3.24946	6.17904	8.78215	3.78261	3.27802	4.80614	4.731	3.95116	7.37261	8.9008	9.93846	4.61722	4.42538	5.42933	6.22385	7.43093	5.45538	7.26566	10.0992	7.38976	cluster.4	0.510452	cluster.3	0.584697
Solyc08g065610	No	0.0570137	0.0014951	1	0.945306	16.2741	11.6705	18.4473	11.8725	9.95822	10.408	15.3561	8.54493	9.40588	8.57688	11.7475	9.18572	21.9312	17.1758	24.0968	16.4819	35.4913	30.1412	32.0745	33.6565	cluster.8	0.951578	cluster.3	0.668835
Solyc08g066490	No	0.00157725	1.39e-05	1	0.991373	42.7062	36.1171	46.1114	47.8691	30.4544	29.1909	38.6275	37.1088	20.9336	24.0679	28.8925	26.923	22.3286	22.0642	26.2436	25.0354	29.5393	27.2879	35.9818	35.737	cluster.7	0.981856	cluster.3	0.998987
Solyc08g066880	No	0.0616899	0.00170066	1	0.994771	568.584	477.449	394.38	370.513	341.981	376.865	308.236	301.44	448.406	488.005	372.167	362.037	722.337	708.752	588.199	561.824	895.926	779.21	610.424	747.278	cluster.5	0.999993	cluster.6	0.999989
Solyc08g067320	No	0.0461125	0.00111262	1	0.794614	16.7511	14.1907	18.0447	15.9079	6.96253	7.82939	12.0652	13.6544	6.43484	5.43887	9.36465	10.9286	22.2313	20.0234	24.7527	27.2463	41.9807	36.8159	38.6222	54.5198	cluster.8	0.991271	cluster.3	0.993805
Solyc08g067610	No	6.43e-05	2.58e-07	1	0.775802	2.65585	1.68479	3.72128	1.96787	1.72089	1.23869	3.93611	2.44481	1.14031	1.46973	3.66029	2.65256	1.79291	1.84073	2.6883	1.79686	2.7219	2.52522	7.74732	3.09581	cluster.8	0.875922	cluster.4	0.949969
Solyc08g068710	No	2.63e-06	5.9e-09	1	0.088231	2.70488	6.65101	1.45325	7.09068	3.31885	6.22264	1.82171	4.45845	2.30449	5.75897	2.39592	4.5686	1.41277	1.1206	0.696155	1.20643	1.50641	0.755981	0.424051	1.65795	cluster.1	0.931634	cluster.5	0.992295
Solyc08g074290	No	0.073962	0.00220086	1	0.123054	362.932	479.813	369.948	401.477	297.513	314.772	260.503	324.47	428.134	402.88	357.347	405.49	404.711	480.393	434.822	387.18	379.604	459.045	427.081	366.436	cluster.4	0.999917	cluster.5	0.886015
Solyc08g074630	No	0.0561177	0.00146224	1	0.346059	948.839	754.451	723.869	762.869	774.167	841.524	748.819	904.827	1462.56	1485.13	1314.58	1467.79	1688.39	1572.95	1264.01	1465.39	1181.08	1158.62	1106.24	1228.83	cluster.4	0.999963	cluster.2	0.512539
Solyc08g075950	No	0.00246061	2.46e-05	1	0.731067	71.0224	69.3847	89.1325	68.2644	76.0063	74.5929	89.2329	75.0455	73.6867	68.8571	91.3031	73.7621	56.143	51.5312	63.0661	65.4333	47.7335	41.6991	52.5978	51.9604	cluster.1	0.999728	cluster.4	0.955385
Solyc08g076230	No	0.0946786	0.00318243	1	0.689776	33.4096	34.7121	43.5994	44.1485	38.3534	35.8697	42.0892	41.47	34.7819	32.4731	41.1608	37.4419	29.0469	30.6828	29.83	33.5625	28.2798	25.1561	32.5504	25.3102	cluster.1	0.999983	cluster.4	0.984953
Solyc08g077060	No	0.0884219	0.00290301	1	0.965707	38.5223	28.3175	27.2658	26.8985	12.6948	10.1989	11.5491	9.31769	16.3381	16.9108	14.6326	13.5627	47.5985	41.8103	45.1646	39.3296	41.602	40.4338	36.921	35.5227	cluster.5	0.996845	cluster.6	0.996685
Solyc08g077230	No	0.0444313	0.00106048	1	0.858978	21.1429	17.0295	15.4952	19.9288	13.7396	11.7934	15.0218	17.6373	16.1343	15.8342	18.6733	19.8587	19.8772	18.4229	21.021	22.7728	20.9561	20.2792	21.1869	24.2024	cluster.5	0.999998	cluster.6	0.510759
Solyc08g077300	No	0.0609904	0.00167502	1	0.751281	2.3807	3.28107	2.8408	2.35858	2.34076	4.50875	3.09131	2.00258	2.19344	2.22916	4.38227	1.86923	1.46536	1.426	2.5534	1.65586	2.09265	3.20086	3.98818	2.51715	cluster.2	0.938497	cluster.5	0.661716
Solyc08g077460	No	0.0201808	0.000347056	1	0.992377	32.6991	39.4814	34.8067	31.7677	42.6138	44.5667	40.5692	35.4927	30.2531	31.6405	28.0895	24.9683	27.1195	26.9151	24.0514	23.4325	32.3372	29.6961	28.4894	24.9897	cluster.2	0.999999	cluster.2	0.934308
Solyc08g077530	No	0.0255941	0.000482832	1	0.987818	8.28047	10.4779	13.8442	15.1568	33.153	33.9605	38.4647	42.9941	23.0586	24.0784	24.5823	34.4425	28.5521	34.6006	37.9247	46.8527	36.0718	37.176	32.0926	58.7851	cluster.7	1	cluster.1	0.999675
Solyc08g078870	No	0.0981978	0.00342851	1	0.898318	4.58356	3.71363	3.54829	3.50841	0.422314	1.01137	0.618823	0.485875	0.963368	1.72532	1.11331	0.585076	11.5298	12.9939	11.5098	7.06677	20.0478	15.9116	14.6675	11.3257	cluster.5	0.862207	cluster.6	0.967124
Solyc08g079310	No	0.00227658	2.24e-05	1	0.607537	2.7208	2.1907	4.23328	3.66096	2.94683	2.91027	5.74692	5.57421	6.93951	6.47498	9.43409	10.5086	17.8386	20.8369	25.0277	19.4933	26.9931	26.9257	36.614	28.862	cluster.5	0.998749	cluster.4	0.871916
Solyc08g079830	No	0.00444297	5.08e-05	1	0.369228	39.3162	39.6343	38.8894	37.3332	58.0389	58.6595	53.8717	47.1839	51.7555	59.6819	48.575	53.2539	54.1065	63.1217	51.9678	54.0075	45.6697	54.9746	32.3449	42.0855	cluster.1	0.922916	cluster.2	0.964315
Solyc08g080140	No	0.0404755	0.000928095	1	0.701359	36.262	31.4363	31.2569	29.6435	31.1015	27.2815	27.3496	25.4851	31.7464	26.3978	25.1654	26.2858	30.0701	25.3351	27.9681	26.5841	36.0645	23.9976	20.3466	29.5927	cluster.8	0.98369	cluster.6	0.999312
Solyc08g081530	No	0.0315115	0.000638803	1	0.959481	38.6855	33.8779	32.8778	35.6432	33.8696	39.281	30.6266	29.9233	30.0848	31.7267	26.7436	28.3491	28.7313	28.1089	25.3761	27.5729	28.4116	30.936	22.0038	26.0425	cluster.1	0.639845	cluster.6	0.800942
Solyc08g081960	No	0.0521755	0.00133233	1	0.698829	9.98579	9.20983	11.7786	9.22601	16.4023	12.8134	17.9225	15.275	13.6149	10.6515	12.6695	14.8585	15.4698	11.6208	14.9685	17.6145	15.8843	13.5975	13.1846	14.5804	cluster.7	0.995411	cluster.1	0.98054
Solyc08g082000	No	0.084239	0.00264798	1	0.80299	28.7228	35.8363	42.0386	41.8812	22.9959	24.2395	31.047	36.8344	37.2346	32.6866	41.3081	40.0802	26.4997	27.7409	29.364	29.6583	21.5782	26.8994	33.0292	26.7369	cluster.6	0.999659	cluster.3	0.997765
Solyc08g082070	No	0.0604973	0.00165832	1	0.945296	1134.61	1440.76	1346.12	1359.96	1282.03	1400.6	1235.99	1249.94	1263.48	1359.41	1231.13	1199.66	1030.84	1193.87	1121.1	1064.22	680.844	820.753	649.686	697.616	cluster.1	0.980459	cluster.5	0.994823
Solyc08g082250	No	0.000775405	5.92e-06	1	0.744451	48.9802	43.5196	44.6557	40.3331	62.8107	61.7637	51.9676	43.9915	59.2441	54.2177	51.97	46.6726	79.2493	78.1955	71.3841	69.2093	81.5832	83.2274	63.7663	72.1627	cluster.5	0.984563	cluster.2	0.999584
Solyc08g082820	No	0.0703895	0.00203844	1	0.999441	164.358	169.278	133.84	161.504	153.57	177.967	134.193	139.382	220.444	244.172	192.563	217.872	245.748	267.485	202.676	239.979	201.63	231.281	201.581	201.414	cluster.4	0.999988	cluster.5	0.700135
Solyc08g082890	No	0.000206377	1.06e-06	1	0.976583	94.6457	119.446	114.71	128.386	150.917	158.904	156.892	188.383	203.142	212.788	217.453	243.559	182.006	201.431	188.48	219.726	117.123	137.125	140.473	150.283	cluster.6	0.984233	cluster.1	0.998058
Solyc09g005260	No	0.0573666	0.0015157	1	0.452562	30.5931	46.8525	79.3598	68.7153	10.2181	9.55423	17.0751	12.1965	23.4232	16.1148	25.449	25.5085	116.682	111.444	155.721	115.703	165.185	199.478	215.434	190.149	cluster.5	0.999676	cluster.3	0.999211
Solyc09g005610	No	0.0224279	0.000404401	1	0.953538	6.93117	3.77274	7.32035	3.17598	2.41615	1.97441	3.53279	1.68417	1.97196	1.13701	1.03005	0.827253	2.63847	1.63966	3.20414	1.51869	5.37711	4.14671	9.11056	4.86656	cluster.8	0.999974	cluster.6	0.63007
Solyc09g007150	No	8.83e-05	3.63e-07	1	0.896647	377.121	313.484	265.628	266.519	218.701	202.944	180.712	193.776	267.371	285.863	241.129	229.514	264.802	269.117	227.206	214.656	241.072	209.59	182.711	194.504	cluster.4	0.999877	cluster.6	0.999991
Solyc09g007260	No	0.0259211	0.000497107	1	0.923465	16.0283	12.9529	9.30013	11.2379	22.1905	21.91	17.5517	15.2407	58.7942	59.33	56.3632	46.9645	39.0527	40.4002	33.027	33.3777	17.8195	17.1617	14.9198	15.2403	cluster.6	0.990907	cluster.2	0.999823
Solyc09g007790	No	0.00167724	1.52e-05	1	0.928706	12.2661	11.7003	15.9198	18.8265	36.9014	36.6201	47.8159	47.5143	36.125	27.7376	39.3613	43.1129	37.8544	32.8632	45.8086	43.5536	54.9844	43.4843	67.2629	51.6258	cluster.8	0.99995	cluster.1	0.999899
Solyc09g007910	No	0.00190647	1.82e-05	1	0.240582	25.7271	12.3833	15.2689	14.7849	20.3789	15.7707	14.7496	13.8679	29.8112	28.9883	20.8485	23.7057	35.3204	32.6601	23.2343	25.1515	36.6432	23.7303	14.9745	33.0406	cluster.5	0.973919	cluster.6	0.524057
Solyc09g008670	No	0.0462912	0.00112322	1	0.553066	28.0612	39.8159	33.3561	41.3666	6.22559	9.75582	6.92921	6.30786	36.4849	53.1462	34.056	46.1639	61.9967	80.1825	41.5966	41.9857	32.8884	71.088	55.9072	39.7643	cluster.4	0.998208	cluster.3	0.800351
Solyc09g008770	No	0.0426222	0.00099953	1	0.998764	22.9461	11.3322	26.5911	22.217	27.6819	15.3026	35.0137	19.9834	23.6419	12.8821	32.253	15.8912	36.5557	24.7159	47.7035	19.5337	62.683	32.0582	93.9292	31.5115	cluster.8	0.999997	cluster.4	0.923399
Solyc09g008970	No	0.0533044	0.00136949	1	0.995734	100.153	130.008	109.666	111.692	150.029	218.012	165.111	136.274	165.664	254.646	205.275	178.807	155.413	191.42	130.306	131.838	168.356	209.747	143.382	112.964	cluster.8	0.403466	cluster.2	0.746806
Solyc09g009010	No	0.000215692	1.17e-06	1	0.441654	25.0013	21.2145	17.6739	19.0232	19.5537	24.039	16.9477	18.2441	22.5064	25.4337	18.0278	16.4852	16.8473	13.1886	12.2764	15.9716	13.4464	12.4635	8.1376	10.3541	cluster.6	0.99201	cluster.6	0.854418
Solyc09g009620	No	4.82e-10	4.52e-13	1	0.931655	178.459	260.139	321.147	371.284	115.588	123.877	154.166	182.825	99.3692	127.319	162.513	185.54	85.009	110.084	127.815	148.363	31.1142	35.6424	32.2721	46.3131	cluster.1	0.993153	cluster.3	0.999302
Solyc09g009700	No	0.00177528	1.66e-05	1	0.914945	108.543	106.76	87.4082	88.6917	106.694	106.57	96.1931	95.7098	85.7146	90.1437	78.461	82.2348	79.5795	82.6925	75.1044	75.6335	73.2684	73.3049	69.734	69.3094	cluster.1	0.978752	cluster.2	0.90871
Solyc09g010860	No	0.00934456	0.000130996	1	0.498234	18.9735	17.1826	14.0206	13.8936	29.5219	23.286	21.8317	18.5513	26.4203	26.8477	20.5036	25.4404	33.0301	29.8009	23.4926	25.6172	21.122	26.1528	19.215	23.1508	cluster.3	0.993398	cluster.2	0.999579
Solyc09g011220	No	0.000857064	6.74e-06	1	0.959411	28.368	22.2463	27.4529	24.1982	27.3042	22.4774	27.1622	22.5418	25.5512	17.1998	19.4739	19.0838	19.0963	15.8574	17.2318	16.7393	18.3214	13.5123	18.3512	14.2805	cluster.1	0.999923	cluster.4	0.327955
Solyc09g011470	No	5.71e-07	1.04e-09	1	0.343161	26.1274	32.6642	42.8387	46.3948	38.494	39.6539	53.0255	47.0639	42.2737	46.3847	56.7834	55.8277	36.09	33.5555	39.0333	43.2005	39.7855	44.5947	52.8606	44.0595	cluster.6	0.901548	cluster.4	0.866071
Solyc09g011660	No	0.0037188	4.01e-05	1	0.707399	7.55269	9.99595	10.0394	9.58941	5.31728	8.74053	9.01349	6.73852	6.97371	9.69628	10.5122	11.1601	11.3134	12.7325	13.5381	14.0761	14.9556	17.7498	27.9743	20.9334	cluster.5	0.999029	cluster.3	0.638451
Solyc09g014480	No	0.000814506	6.37e-06	1	0.996981	33.5455	38.1654	46.9359	53.2658	52.5073	71.8185	80.8258	83.0698	31.682	41.7239	45.2118	42.2811	27.9644	33.6904	36.2741	43.4241	30.03	30.9574	36.7051	40.4646	cluster.2	0.997897	cluster.1	0.999345
Solyc09g014550	No	1.68e-24	5.24e-28	1	0.00138258	0.712579	1.34088	10.0381	1.2255	4.73682	3.78034	24.4734	5.94409	2.06642	1.1527	11.7047	2.39152	0.274966	0.364182	0.562889	1.01441	0.723544	1.13089	1.48287	0.875971	cluster.2	0.783657	cluster.4	0.912301
Solyc09g018010	No	0.0129654	0.000197541	1	0.724692	68.0186	49.7281	41.1083	46.3143	84.3806	86.41	66.9587	63.6538	63.4676	70.529	51.6068	44.7958	91.0579	83.9439	82.5274	72.9037	137.921	120.844	69.5078	109.527	cluster.8	0.995995	cluster.2	0.999849
Solyc09g018280	No	0.0161279	0.000261389	1	0.898646	13.7228	15.7673	18.3649	19.8728	23.2772	25.6597	32.0296	29.8446	29.2121	25.7077	32.9612	32.6062	40.2705	40.2006	43.6974	47.4885	48.3863	50.0631	81.0014	63.1224	cluster.5	0.999988	cluster.1	0.999959
Solyc09g059220	No	0.00134029	1.15e-05	1	0.944415	4.64742	3.86576	7.70296	7.54402	6.55386	4.57527	9.58007	8.04654	7.31802	4.81155	8.28719	9.10756	9.63433	8.58906	11.7802	10.7481	13.7764	11.8122	15.1643	14.9637	cluster.8	0.993329	cluster.4	0.997052
Solyc09g061860	No	0.00481657	5.8e-05	1	0.298197	58.0881	44.2522	46.3534	46.6196	35.8654	40.2271	31.4652	30.5973	44.6184	54.9922	45.8012	44.1489	52.7236	51.4402	45.1766	42.4282	60.613	50.4932	36.4839	42.8436	cluster.5	0.999725	cluster.6	0.999427
Solyc09g065170	No	2.74e-05	8.98e-08	1	0.370813	39.0129	48.0528	54.0142	53.0356	12.6955	12.2457	21.6299	22.0225	18.0769	16.037	28.1642	26.3491	14.6509	19.277	23.2119	20.4572	14.222	16.8168	15.5546	17.0943	cluster.6	0.838663	cluster.3	0.998323
Solyc09g065400	No	0.0642657	0.00179176	1	0.825203	6.62971	8.22763	9.32345	11.3682	7.32685	9.73916	9.32451	7.45094	8.07282	8.04854	10.2211	9.11974	6.926	8.36428	9.49364	8.68931	6.94726	8.99843	11.1528	11.5805	cluster.6	0.999903	cluster.3	0.357719
Solyc09g065850	No	0.0267471	0.000517127	1	0.999684	24.3187	19.4365	17.8647	24.572	74.6415	53.9062	49.7953	61.5009	71.7746	53.1236	53.9636	57.3262	104.706	76.1557	76.1956	78.5096	117.581	93.73	79.1159	98.9181	cluster.5	0.987361	cluster.2	0.599858
Solyc09g074100	No	0.000272499	1.53e-06	1	0.990942	14.9846	11.7249	17.5339	15.3001	19.9842	19.689	24.7483	20.1482	19.2347	16.3113	23.3301	20.7631	22.7234	19.7972	28.2355	21.2722	21.5252	18.168	23.7026	22.5744	cluster.5	0.714745	cluster.1	0.981769
Solyc09g075140	No	0.0731793	0.00216232	1	0.438624	34.9678	27.369	36.4782	30.9713	31.601	33.2184	33.3572	37.6938	33.9255	30.962	38.6342	39.0652	31.188	29.6683	33.5251	31.8773	30.6349	25.4562	33.3569	29.0565	cluster.6	1	cluster.4	0.531177
Solyc09g075230	No	0.06277	0.00173698	1	0.564595	96.4214	78.7387	69.7277	66.0372	42.0988	46.1588	44.7384	43.7945	51.8784	56.6806	46.1303	45.8691	56.0112	53.1733	48.7645	48.7177	64.5478	56.9872	38.6795	51.0027	cluster.5	0.983138	cluster.6	0.999536
Solyc09g075550	No	0.0888635	0.00293603	1	0.951469	47.9021	54.0014	56.0125	48.4665	46.784	52.3779	44.4932	45.5197	57.4725	66.5493	60.2526	64.6898	45.4262	59.1336	49.2548	49.0833	38.1415	43.6427	42.725	37.0091	cluster.6	0.999996	cluster.5	0.839739
Solyc09g075750	No	2.85e-05	9.49e-08	1	0.43175	37.7206	32.0554	28.2449	25.9173	28.4568	29.9788	23.436	23.2271	57.8936	69.0863	47.9433	48.5119	67.8161	68.8214	48.973	60.4581	73.9993	67.0836	68.5218	61.1489	cluster.5	0.857381	cluster.6	0.999366
Solyc09g075890	No	0.00774409	0.000101781	1	0.969289	30.6373	38.3774	49.7945	57.4494	94.8569	110.606	123.182	127.113	83.043	77.7866	86.8463	101.311	126.546	119.01	159.111	172.006	166.21	152.063	197.265	209.104	cluster.8	0.96624	cluster.1	0.999821
Solyc09g082340	No	0.0352716	0.000762818	1	0.998499	0.632076	1.30676	2.71658	1.94119	0.0897844	0.161158	0.80918	0.494196	0.103944	0.167898	0.808928	0.81667	0.245664	0.804299	1.18625	0.811839	0.60215	0.614407	2.58331	3.40824	cluster.8	0.999999	cluster.3	0.999554
Solyc09g082620	No	0.0105313	0.000154218	1	0.76387	27.3901	22.7028	20.1546	19.3766	55.4775	46.1454	49.7719	45.2635	42.3331	38.5335	39.3246	33.4993	37.4848	33.5133	30.1742	30.2938	39.1825	30.1351	25.2167	32.83	cluster.2	0.991208	cluster.2	0.80643
Solyc09g083200	No	0.0354363	0.000768227	1	0.972243	19.8095	16.9068	22.8073	18.6796	21.2785	19.2651	25.6182	23.5491	16.3731	17.7274	19.7079	18.2794	12.9572	12.4832	16.7103	15.8287	10.8029	12.5303	13.4369	11.3803	cluster.1	0.999978	cluster.4	0.742188
Solyc09g083280	No	0.00971591	0.000137721	1	0.975369	22.5077	17.5552	22.099	22.8733	48.0831	35.8359	42.4894	45.8326	27.4535	23.9173	25.3113	25.7768	25.6921	21.6923	23.2694	25.7587	26.3557	22.8085	27.2615	30.7525	cluster.2	0.993537	cluster.1	0.960218
Solyc09g084450	No	0.0124973	0.00018952	1	0.831134	70.5615	57.3126	36.9589	44.7832	117.233	125.045	86.8138	113.326	89.1864	134.861	71.9364	96.3624	243.55	270.242	203.592	185.722	383.06	348.725	275.822	304.105	cluster.8	0.925036	cluster.2	0.958119
Solyc09g084480	No	0.00420914	4.69e-05	1	0.980913	298.9	309.473	312.186	424.874	557.485	789.155	745.905	959.276	481.926	786.465	552.834	823.652	1808.67	2269.2	1898.5	2439.46	2304.45	2425.4	2131.53	3097.48	cluster.5	0.993913	cluster.1	0.997479
Solyc09g084490	No	0.0202171	0.000349788	1	0.992156	30.4277	32.6741	29.6997	38.955	44.8886	72.7803	58.424	85.4073	53.0846	111.012	67.0399	98.6068	670.053	1119.59	728.1	989.733	1212.8	1557.53	1112.78	1707.57	cluster.5	0.565222	cluster.1	0.982575
Solyc09g089530	No	0.0008964	7.15e-06	1	0.621861	46.987	81.2365	78.9639	50.637	39.4658	106.778	116.409	92.6297	45.9325	131.113	98.6477	74.6374	342.561	718.181	504.356	519.896	646.49	976.426	582.511	998.144	cluster.8	0.805592	cluster.1	0.610679
Solyc09g089540	No	0.0391992	0.000883794	1	0.956424	0.680019	0.731866	0.39673	0.455218	2.32344	5.21375	2.62493	3.55308	3.52881	7.60644	3.39164	3.97155	5.9467	8.55029	3.52624	4.39355	6.29658	19.4672	10.4427	14.4774	cluster.5	0.999994	cluster.1	0.529529
Solyc09g090100	No	0.0673838	0.00191796	1	0.868527	11.4052	8.36508	12.2967	11.6652	13.9634	11.8925	16.751	15.536	15.6519	12.911	13.9908	14.5014	18.1868	14.269	17.0373	16.8412	18.3496	16.0912	23.4061	19.1411	cluster.5	0.999886	cluster.1	0.96857
Solyc09g090320	No	0.084239	0.00265095	1	0.123514	81.7112	122.698	102.626	111.21	78.1074	88.0176	67.4241	83.0792	100.081	98.1346	99.2347	99.4447	80.043	93.446	85.4129	80.3406	53.7453	80.8986	73.7509	58.1681	cluster.6	0.998978	cluster.5	0.981561
Solyc09g090390	No	0.0575273	0.00153401	1	0.0111133	11.3194	10.2414	7.32115	8.79813	13.2964	11.9512	10.3976	8.00931	7.26494	11.1709	6.84321	8.0008	3.12379	7.39722	5.85195	4.90994	6.10524	6.48573	1.8263	1.85128	cluster.2	0.999902	cluster.2	0.997028
Solyc09g091490	No	0.0520746	0.00132671	1	0.165954	2.61274	3.02572	3.66211	3.89546	0.275797	0.508403	1.00272	0.998748	0.761041	0.164085	1.45643	1.85535	0.409442	0	0.721055	0.416733	0.254959	0.424537	0.127477	0.903917	cluster.6	0.999049	cluster.3	0.99792
Solyc09g091510	No	0.0307219	0.000621195	1	0.64869	15.6911	11.5479	12.259	11.4178	15.4096	17.4776	17.4276	13.4756	16.346	14.6926	7.62195	8.35018	44.2359	45.2755	33.9621	33.4451	80.7272	62.7879	43.2195	52.8046	cluster.8	0.989256	cluster.2	0.989207
Solyc09g091810	No	0.0437632	0.00103541	1	0.547348	10.3464	7.11254	9.56972	6.56788	10.5794	6.68163	8.4829	6.83038	3.48283	3.0993	3.89976	2.30956	4.10647	3.06465	5.42397	3.01053	5.77812	2.92332	4.95852	5.81582	cluster.2	0.99821	cluster.2	0.56303
Solyc09g092260	No	0.0195474	0.000332088	1	0.999914	4.93457	4.78958	8.29769	8.96294	21.0694	19.6623	35.3644	41.5101	44.0361	41.3058	56.668	61.9249	145.084	142.514	185.09	223.957	243.51	224.846	284.604	378.004	cluster.5	0.910197	cluster.1	0.999877
Solyc09g092520	No	0.00976088	0.000138867	1	0.996114	21.3174	15.1632	24.8507	34.9671	21.5886	17.9662	33.8816	43.9915	28.4659	30.4195	41.7698	53.4025	71.8205	68.6181	82.3705	94.6775	85.7784	78.5555	131.747	121.836	cluster.5	0.999981	cluster.4	0.625647
Solyc09g092690	No	0.0305211	0.000615543	1	0.927294	37.003	50.9309	34.4683	41.0618	45.5992	54.8307	33.0623	39.6499	63.666	73.4399	54.0831	57.4339	62.1851	71.7571	58.453	56.5611	51.8977	66.0422	59.8431	41.4167	cluster.4	0.998597	cluster.5	0.904326
Solyc09g097770	No	0.00684205	8.84e-05	1	0.996751	88.0386	77.0685	91.2195	108.414	99.0818	101.602	150.874	160.413	44.9604	49.7918	62.0025	68.9185	173.031	169.413	226.694	218.767	483.272	409.476	533.028	629.615	cluster.8	0.999997	cluster.1	0.985257
Solyc09g097860	No	0.0662057	0.0018631	1	0.93823	66.1474	79.2439	65.2208	73.7356	63.8744	69.6955	65.306	63.7608	75.1217	83.5087	70.4654	79.9166	50.8927	65.0873	53.5273	52.16	42.7287	59.0921	53.8778	47.1895	cluster.6	0.993337	cluster.5	0.998341
Solyc09g098360	No	0.0670701	0.00189529	1	0.360308	670.445	792.863	858.251	857.876	764.304	732.448	797.34	839.749	712.312	642.922	725.764	730.82	585.313	573.072	668.304	636.018	515.66	572.242	613.651	555.203	cluster.1	0.999999	cluster.4	0.61672
Solyc10g005960	No	0.0281215	0.00055689	1	0.670082	69.6234	42.5915	46.9545	46.8626	52.9761	46.4719	47.406	44.4529	49.2302	46.9123	49.4843	43.3302	53.141	49.8248	48.6638	49.4433	55.8276	44.6954	42.0746	45.4771	cluster.7	0.989519	cluster.6	0.848922
Solyc10g007600	No	0.0387245	0.000866021	1	0.992645	14.5159	13.6403	20.6077	21.8084	18.9289	20.0152	27.0384	27.5807	16.5699	20.2161	22.7064	27.5246	43.3781	42.7479	46.9725	49.2933	56.8713	57.7136	66.4013	68.1386	cluster.5	0.962406	cluster.1	0.889636
Solyc10g007800	No	0.000262981	1.47e-06	1	0.67173	73.2926	54.5424	58.0842	55.2531	108.323	111.973	99.134	88.4912	65.1952	56.7634	55.0417	48.3021	49.0912	48.9852	50.3831	42.1019	59.2799	51.9215	44.083	45.1679	cluster.2	0.999727	cluster.2	0.987396
Solyc10g008400	No	0.0981978	0.0034128	1	0.990158	6.82811	6.23846	5.84337	10.0011	9.69481	14.1678	14.6338	18.5894	9.11869	10.236	12.5865	15.7821	10.8334	9.89783	14.8716	18.8073	16.9729	10.4924	16.3558	23.9394	cluster.8	0.999999	cluster.1	0.996015
Solyc10g008410	No	0.00957239	0.000135188	1	0.776149	161.405	127	108.87	101.997	60.6584	53.0373	49.1643	59.5975	90.5926	88.5574	65.6172	71.8857	100.469	100.282	83.7209	74.6382	117.926	91.7785	96.3655	83.2202	cluster.5	0.98707	cluster.6	0.999595
Solyc10g009320	No	0.000258546	1.43e-06	1	0.342835	5.64233	2.69172	3.95036	4.34198	2.5138	0.69449	2.68951	1.05955	2.85515	0.916182	1.70032	1.59201	2.3282	0.968407	3.34233	1.29589	1.65019	0.992398	2.20611	2.06106	cluster.6	0.963273	cluster.6	0.764397
Solyc10g009340	No	0.00252755	2.54e-05	1	0.98591	21.6998	15.3938	23.9569	18.7256	22.6932	20.2909	20.6748	18.8999	24.262	16.2363	21.2413	19.3559	70.1262	53.0942	65.1462	57.5931	118.016	83.41	110.126	103.266	cluster.8	0.815333	cluster.2	0.433157
Solyc10g012370	No	0.0161013	0.000260118	1	0.853684	49.4773	56.7378	45.6179	44.7409	41.5015	46.3401	38.0619	36.4475	36.4784	39.4406	34.1395	36.5551	43.3556	43.1223	40.7211	40.3764	44.3624	47.4145	42.3894	46.1779	cluster.7	0.904706	cluster.6	0.764807
Solyc10g018870	No	0.0709868	0.00207799	1	0.764982	32.8236	23.4155	26.8435	28.2033	32.0995	29.6957	33.6642	30.3121	25.0483	25.1115	28.5381	27.6688	23.6475	19.618	24.2079	21.4601	27.2757	21.1129	26.0595	25.9024	cluster.2	0.99998	cluster.2	0.826355
Solyc10g045100	No	0.0885484	0.00291639	1	0.852554	20.5192	17.9725	18.7038	21.4755	13.1329	10.8525	10.6689	12.3324	20.9917	14.3769	14.951	18.9401	6.47261	7.08546	6.06404	7.07872	2.25096	1.9481	2.66917	3.63588	cluster.6	0.999459	cluster.6	0.561287
Solyc10g045380	No	0.0649038	0.00181294	1	0.986406	28.3855	35.5329	31.5974	28.8254	40.5167	46.5076	42.9837	43.1059	46.6456	63.8213	52.3117	55.1176	54.502	58.4106	53.0575	52.7631	41.8828	58.1763	52.0905	45.7933	cluster.4	0.881703	cluster.1	0.851439
Solyc10g054910	No	0.000775405	5.94e-06	1	0.957771	76.2688	72.4555	67.7446	68.1884	117.47	118.065	101.083	101.008	90.7065	93.2417	83.4097	84.0659	67.9917	68.7804	59.6502	63.6046	65.9217	56.5974	50.0509	56.4358	cluster.1	0.996722	cluster.2	0.963981
Solyc10g074680	No	0.00443523	4.99e-05	1	0.592817	39.9936	40.6607	29.6977	33.1823	42.6015	42.2746	35.8926	39.5686	52.2683	47.8185	40.4142	43.6778	41.8809	41.0408	42.3263	39.7372	32.5922	29.008	28.3724	28.6966	cluster.6	0.999869	cluster.2	0.972605
Solyc10g076410	No	0.0499727	0.00124743	1	0.997999	4.98717	4.19481	7.59834	7.31456	4.04424	4.05636	5.25496	5.80159	3.40581	2.61056	3.47422	3.7741	1.42141	0.965733	1.74723	2.00336	1.19752	0.632179	1.52711	1.2091	cluster.1	0.999948	cluster.3	0.964252
Solyc10g076600	No	0.0660039	0.00185054	1	0.96876	40.7431	46.3683	45.3155	41.6884	53.4293	59.9014	49.7407	48.8584	43.841	50.3059	43.7706	44.7881	40.8163	49.8653	46.0535	45.9766	32.8952	38.493	30.4042	34.446	cluster.1	0.999643	cluster.2	0.842299
Solyc10g076720	No	0.0387245	0.000865178	1	0.803891	1.91107	2.04837	2.11143	2.21158	0.963114	2.06753	2.23141	2.19279	1.56567	1.01897	1.70463	1.64322	1.25764	1.31177	3.82175	2.41285	3.94859	4.21411	7.62508	5.59423	cluster.8	0.998225	cluster.3	0.55006
Solyc10g076990	No	0.0716966	0.0021102	1	0.967245	74.4199	71.7089	80.1502	71.8698	75.7243	73.1512	81.3565	70.833	59.1254	59.4988	73.3319	64.207	64.4199	57.4168	66.0447	60.1022	70.1968	65.897	70.9959	63.9544	cluster.7	0.864838	cluster.4	0.885533
Solyc10g078370	No	0.793731	0.307334	0.458049	0.000154783	120.951	108.744	164.945	147.735	344.758	299.288	306.83	288.108	245.523	265.352	267.657	255.595	198.314	185.086	192.902	209.564	128.046	124.046	116.749	122.019	cluster.1	0.99993	cluster.1	0.89392
Solyc10g078590	No	0.0106083	0.000156661	1	0.948915	20.2652	18.3014	24.6628	18.2454	19.2557	20.2692	23.4322	21.4874	19.5832	16.644	25.52	18.7546	41.385	35.9799	46.1635	42.28	70.2937	59.4586	105.047	72.6244	cluster.8	0.993005	cluster.4	0.936044
Solyc10g078700	No	0.000412908	2.69e-06	1	0.372881	71.8866	60.8241	58.635	54.8365	44.9397	42.2053	38.8185	31.7433	37.084	40.4754	31.9763	34.4689	31.5535	29.7831	22.0453	26.8381	20.5183	16.3842	11.1397	15.7738	cluster.1	0.999906	cluster.6	0.999746
Solyc10g078740	No	0.0704981	0.00205003	1	0.0905852	34.1656	30.4444	30.7408	26.4973	30.2087	32.442	29.2483	28.5659	27.2836	37.2379	27.0842	28.2893	25.68	32.6026	26.8049	25.1124	26.3362	26.0774	14.8756	23.8055	cluster.2	0.989856	cluster.6	0.58548
Solyc10g078770	No	0.00463035	5.43e-05	1	0.98501	0.648	0.196509	3.53418	2.08383	0.362734	0.161158	2.92016	1.40616	0.936444	0.732591	5.8084	0.992764	3.41076	2.61597	10.5578	4.94776	8.18862	2.25501	14.3787	5.22567	cluster.8	0.999507	cluster.4	0.978557
Solyc10g078920	No	6.12e-05	2.36e-07	1	0.407284	18.1649	26.9814	29.3262	24.4337	28.1226	29.855	38.1304	38.4695	36.246	35.1992	47.0995	44.4663	51.9254	51.5228	59.0648	57.0958	65.2905	70.3348	98.3067	77.1739	cluster.5	0.999798	cluster.1	0.985321
Solyc10g078990	No	0.474503	0.0620714	0.00777906	1.86e-06	0.761063	0.545272	0.89767	1.49405	0.113466	0.710429	0.342558	0.286328	2.498	3.31661	6.8141	9.13591	41.817	47.266	45.7248	45.7144	23.536	22.305	17.5214	20.3632	cluster.5	0.857548	cluster.3	0.862128
Solyc10g079950	No	0.0859452	0.00276347	1	0.954696	4.75693	4.76446	5.65868	4.96091	3.68602	3.39375	7.69759	5.24678	7.31983	8.18227	10.4949	7.84358	8.16634	10.2773	12.0049	10.2667	14.1	17.5039	23.9107	14.7585	cluster.8	0.798877	cluster.4	0.955455
Solyc10g080610	No	0.0137177	0.000212317	1	0.965342	15.5857	21.0723	25.4014	27.1514	39.4104	40.6991	51.6637	58.6064	34.9773	35.7081	43.6933	41.951	83.2366	73.1892	91.5049	94.9583	105.5	94.9864	148.025	138.45	cluster.5	0.973628	cluster.1	0.999973
Solyc10g081260	No	0.0616102	0.00169525	1	0.0703948	82.198	67.0816	63.6757	64.4998	55.1886	54.043	51.499	48.6753	51.4501	66.8627	52.4899	58.302	48.6146	46.1011	39.2438	50.1286	41.4427	42.1439	26.5357	38.9733	cluster.1	0.99948	cluster.6	0.999977
Solyc10g083290	No	0.0846088	0.00268963	1	0.821445	39.7663	45.391	33.046	38.8031	29.0652	30.1291	27.1352	32.989	52.0878	48.6077	42.8455	52.7557	35.6021	27.2518	24.8576	29.3557	12.1482	14.0238	9.71418	13.8179	cluster.6	0.999198	cluster.6	0.713768
Solyc10g083330	No	0.00167724	1.53e-05	1	0.943782	5.01973	3.8706	2.46006	2.21782	3.31893	3.75897	1.86286	2.27957	3.9558	3.19476	2.39597	2.44073	5.13309	4.3566	3.12998	3.9407	5.72351	3.00965	3.43403	3.7265	cluster.5	1	cluster.6	0.976228
Solyc10g083440	No	0.048464	0.00119629	1	0.969982	92.2782	93.8464	84.2102	88.0297	79.5981	84.8505	80.9594	75.4344	84.0158	81.186	68.6723	75.646	132.211	136.206	110.91	121.666	143.177	160.431	134.19	132.062	cluster.5	0.999899	cluster.6	0.984252
Solyc10g083760	No	0.000403696	2.61e-06	1	0.922164	85.0677	73.4093	94.6425	81.8767	102.531	86.3302	111.26	101.742	83.2968	72.8283	88.9428	80.1198	80.0122	71.6817	90.1812	87.4241	93.4727	84.5957	87.8799	85.385	cluster.2	0.996979	cluster.1	0.85675
Solyc10g085220	No	0.000901878	7.24e-06	1	0.58773	68.2206	59.6212	55.9083	53.1737	50.048	59.3637	49.0019	51.8701	65.8185	73.1508	60.3916	60.225	65.8853	64.7703	58.1423	59.1105	62.5991	59.3263	44.1168	52.8099	cluster.4	0.999998	cluster.6	0.996537
Solyc10g085280	No	3.92e-05	1.37e-07	1	0.391367	17.8401	15.3793	11.3528	15.4193	8.34377	7.88524	5.49093	8.03122	22.0309	22.9545	15.8392	14.5026	13.3227	16.9871	12.1636	13.9496	15.6012	16.4599	11.8266	11.4484	cluster.4	0.719421	cluster.6	0.997151
Solyc10g085420	No	0.0841199	0.00262169	1	0.989679	5.50046	5.17229	7.90992	7.01874	5.50104	7.823	7.99729	8.11038	4.32253	5.98128	5.99928	7.21518	5.37874	6.04246	7.33127	6.3103	5.62214	6.4506	7.08401	9.32916	cluster.7	0.998465	cluster.4	0.731375
Solyc10g086340	No	0.0777313	0.00235258	1	0.815318	42	65.6557	51.8562	57.6054	41.5446	47.0651	41.8556	51.3345	54.21	64.1063	53.6474	60.1751	47.3276	59.5882	51.1455	44.5297	26.5315	40.7469	37.7196	31.2669	cluster.6	0.985582	cluster.5	0.989766
Solyc10g086360	No	0.0417067	0.000971541	1	0.235443	56.6851	55.465	59.4935	62.1584	51.7804	49.7145	58.6409	57.7323	52.619	53.2893	58.5915	52.525	57.4533	49.1893	57.3907	61.3938	62.066	56.3106	85.1351	63.4472	cluster.5	0.852912	cluster.3	0.985007
Solyc10g086570	No	0.025002	0.00046645	1	0.999994	32.7301	37.0618	43.6938	53.0616	75.422	79.8326	88.8393	104.36	79.2039	88.3707	91.6114	106.934	102.345	119.864	130.714	155.612	123.444	135.724	137.286	157.332	cluster.5	0.899795	cluster.1	0.999873
Solyc10g086620	No	0.00624327	7.91e-05	1	0.871877	2.72653	2.83913	3.33908	2.75614	3.55104	3.00715	3.58417	5.18649	9.38998	11.1637	13.2952	16.2972	6.13041	4.77957	5.55888	8.8168	4.57518	4.60812	4.57871	6.59819	cluster.6	0.881471	cluster.1	0.947069
Solyc11g006230	No	0.000202225	1.01e-06	1	0.750241	347.183	326.153	395.184	397.307	178.326	193.312	261.877	264.28	251.001	268.406	299.172	280.857	99.4766	108.494	130.425	130.275	76.9586	73.1671	80.2779	83.8661	cluster.6	0.997746	cluster.3	0.999654
Solyc11g006750	No	0.0988056	0.0034718	1	0.879707	48.9637	50.1404	57.0521	52.3698	42.5842	43.1312	53.6056	50.8061	43.384	39.0613	50.2135	42.3457	37.188	34.6432	41.7189	45.4743	41.1164	39.9126	68.3812	46.1793	cluster.2	0.475876	cluster.3	0.963411
Solyc11g007020	No	0.00618854	7.8e-05	1	0.712454	37.7706	30.8421	31.2356	32.6584	34.3511	30.3134	27.1563	26.6837	32.8215	31.4119	29.1454	30.3978	32.7319	28.6567	27.7262	29.6138	33.7107	33.4	19.6312	25.4981	cluster.2	0.980662	cluster.6	0.989593
Solyc11g007200	No	0.00309019	3.24e-05	1	0.605407	28.9351	34.2951	31.5156	31.5536	19.5273	22.3164	21.5635	19.1424	13.9743	22.2345	15.3427	15.5396	32.3991	51.4121	36.5272	32.2024	46.9614	56.5945	43.7111	55.3823	cluster.8	0.915235	cluster.3	0.635228
Solyc11g007930	No	0.0461167	0.00111513	1	0.896863	539.061	607.847	553.618	566.669	608.736	649.95	593.695	602.514	789.163	830.016	816.549	797.452	532.644	572.51	500.546	567.82	472.349	545.683	439.37	516.586	cluster.6	0.999998	cluster.2	0.549967
Solyc11g008280	No	0.0365977	0.00079722	1	0.726592	66.1992	70.8739	72.2428	70.5188	64.7845	71.4163	72.3497	70.1961	52.1668	71.2701	67.5885	66.8499	54.4639	60.3115	61.6086	60.1611	54.2108	59.2582	49.8143	55.4	cluster.2	0.984288	cluster.4	0.486526
Solyc11g010340	No	0.0345538	0.000740746	1	0.269982	39.4788	36.5741	26.0682	26.9741	27.3574	26.0268	20.2292	26.3294	34.7366	31.1789	28.5549	29.6084	13.2262	10.3968	11.4841	14.2095	15.5775	15.9259	13.7751	12.3154	cluster.6	0.923969	cluster.6	0.999106
Solyc11g010430	No	0.0777313	0.00234678	1	0.483227	3.30313	0.962669	1.54067	1.51204	3.05887	1.44463	1.90571	2.32271	2.21644	2.86659	2.06525	1.31949	3.1238	1.81	2.23542	2.66303	3.19794	2.95343	1.61035	2.10412	cluster.7	0.982649	cluster.2	0.880264
Solyc11g010960	No	0.000215692	1.17e-06	1	0.567569	42.1927	31.1612	32.4237	29.0983	39.9549	38.5196	36.8711	33.0513	52.1947	53.3377	41.6835	45.8787	77.0436	69.0674	61.2442	62.9238	87.1534	71.2531	50.1525	63.1703	cluster.5	1	cluster.2	0.996779
Solyc11g011770	No	0.0817328	0.0025258	1	0.527616	28.1533	24.7216	19.065	21.042	21.2397	22.2942	20.7487	17.6661	27.6337	24.3597	25.5903	27.6142	24.5776	23.4847	18.6329	19.3402	22.0564	24.9392	18.0599	20.15	cluster.6	0.806235	cluster.6	0.99634
Solyc11g011920	No	0.0570137	0.0015001	1	0.3771	30.5449	21.9953	36.0954	35.6413	9.08481	10.9644	12.1924	13.2743	10.2424	13.3691	16.2643	19.6732	11.2815	17.3924	13.3217	16.271	31.3666	26.3649	37.3139	35.1146	cluster.8	0.999938	cluster.3	0.989393
Solyc11g012020	No	0.0594651	0.00161454	1	0.979882	40.7971	46.6333	40.8276	38.9323	38.7128	42.1082	34.532	38.9044	35.5419	43.0684	39.3307	38.973	32.0301	33.0197	29.1248	29.8083	22.9226	27.6848	23.4841	23.4616	cluster.1	0.997792	cluster.5	0.932486
Solyc11g012130	No	0.0210228	0.000369205	1	0.95763	289.14	227.604	193.957	188.631	212.128	185.41	173.138	170.23	264.381	273.971	230.801	233.696	222.012	197.019	184.147	196.571	219.548	184.156	145.428	185.959	cluster.6	0.995088	cluster.6	0.999651
Solyc11g012240	No	0.0324524	0.000679672	1	0.865867	3.56701	3.05027	1.18099	1.51142	0.914249	1.73079	0.88528	1.14836	3.74235	2.89664	2.25653	2.88934	3.64443	3.72867	2.77341	2.56632	4.20424	3.45389	2.20611	2.54046	cluster.4	0.944388	cluster.6	0.998218
Solyc11g012590	No	0.000507715	3.49e-06	1	0.91834	2.67178	2.01892	3.27684	2.36852	9.35365	5.60989	10.3238	6.21936	5.27076	5.07184	6.04329	4.48475	11.7788	6.17986	9.73881	6.60807	16.002	8.14452	19.4985	11.0457	cluster.8	0.757163	cluster.1	0.845025
Solyc11g013170	No	0.0146363	0.000229763	1	0.839771	96.5811	80.33	67.7547	83.6526	85.6443	87.9226	84.2055	85.4433	105.716	106.078	92.2185	106.499	104.037	100.097	86.2899	109.329	100.951	91.4997	66.1701	97.3961	cluster.4	0.999984	cluster.2	0.856617
Solyc11g013290	No	0.0162635	0.000264434	1	0.125654	1.05805	2.0679	5.17147	2.87523	2.17056	2.33607	3.4603	2.37162	2.55912	3.65181	3.87784	3.44437	3.9487	3.98418	4.96068	2.36908	2.68262	1.47025	3.73061	2.21102	cluster.4	0.559348	cluster.4	0.90639
Solyc11g021020	No	1.62e-12	1.09e-15	1	0.794137	25.1808	18.892	15.2544	13.5487	40.9033	40.095	32.9887	23.8157	44.3902	40.5426	27.9987	31.7664	49.4834	42.0757	36.1324	32.1544	39.506	30.0402	25.5549	24.0076	cluster.3	0.511343	cluster.2	0.999768
Solyc11g021360	No	0.00413683	4.57e-05	1	0.203263	0.226853	0.152253	0.062234	0	0.0725469	0.730285	0.509671	0.0951039	0	0.19092	1.04755	0.1143	0.713713	0.640519	2.33094	0.524513	2.16689	1.55542	3.94132	1.54349	cluster.8	0.999998	cluster.2	0.778374
Solyc11g027840	No	0.0248121	0.000460789	1	0.325086	0.372662	0	0.6518	0.186054	1.3302	0.524342	1.29627	1.98187	1.29666	0.790074	2.48291	0.97689	1.87481	2.22139	3.14995	2.97783	6.06529	3.02876	7.1594	4.89489	cluster.8	0.999991	cluster.1	0.986496
Solyc11g028080	No	0.0604973	0.00165576	1	0.987288	16.5019	14.0825	13.9373	15.7573	18.3013	13.0958	14.9702	17.5861	13.2243	12.079	11.6315	13.2559	16.2501	12.4227	10.7743	13.3269	12.9019	11.6641	10.8068	13.4703	cluster.3	0.747533	cluster.2	0.507003
Solyc11g040040	No	6.9e-20	2.52e-23	1.08e-09	3.67e-14	10.4347	2.1907	1.55479	8.24675	11.0664	2.62615	3.45883	8.63837	29.6839	11.1244	11.779	32.0577	65.0404	43.4959	39.6411	64.0497	44.9894	36.7396	31.1717	51.3424	cluster.5	0.508221	cluster.2	0.619556
Solyc11g045530	No	1.83e-05	5.46e-08	1	0.404592	1.37113	1.45884	3.04163	3.9885	3.16028	3.72114	5.91598	6.88712	5.16997	4.71331	8.62238	8.19296	9.55246	9.20944	12.0271	12.5064	6.38773	4.86272	6.18906	7.42227	cluster.4	0.762535	cluster.1	0.992959
Solyc11g065930	No	8.41e-11	7.01e-14	1	0.999883	38.7191	64.5655	50.1392	59.2474	39.4997	68.2553	56.6634	58.2794	33.2429	61.786	48.8254	52.8719	54.9061	89.4165	69.86	77.3355	56.9624	84.2874	72.9316	77.2073	cluster.5	0.936106	cluster.5	0.951561
Solyc11g066390	No	0.00105134	8.66e-06	1	0.983653	36.895	28.4504	32.2119	26.2361	42.6498	31.073	32.6084	25.7442	35.1157	28.0953	31.1151	26.6432	22.7933	22.1974	22.3838	18.4091	20.0217	15.816	13.6788	12.5876	cluster.1	0.999999	cluster.2	0.969347
Solyc11g066670	No	0.00169904	1.57e-05	1	0.0585238	346.769	342.364	255.45	261.459	155.479	153.58	134.999	151.334	315.921	287.519	241.447	249.933	310.089	311.972	268.723	252.267	342.599	367.373	398.503	290.075	cluster.4	0.940715	cluster.6	0.99797
Solyc11g066970	No	0.0335003	0.000712289	1	0.629066	15.0601	13.488	13.4679	15.8522	12.0125	12.9341	7.98175	13.7462	20.9502	20.2859	19.1039	20.8924	41.5015	37.919	38.6024	44.2104	39.4454	43.8776	33.8851	50.7225	cluster.5	0.999484	cluster.6	0.594864
Solyc11g068710	No	0.000868721	6.88e-06	1	0.600381	10.1302	10.207	10.5178	10.8974	14.9369	12.5583	15.3747	23.197	8.18788	8.99318	10.7395	10.5053	12.8254	11.7755	11.6445	16.54	19.0147	15.88	18.8611	29.3466	cluster.7	0.99994	cluster.1	0.987231
Solyc11g068750	No	0.0120198	0.000181027	1	0.94	35.3852	46.7261	47.9523	48.3442	31.5778	34.7232	39.0439	41.8104	38.3957	35.4947	47.8488	44.3636	35.9796	36.0833	49.6766	43.1415	40.4211	41.7503	53.342	45.6009	cluster.5	0.39488	cluster.3	0.990211
Solyc11g071290	No	0.0318496	0.000653296	1	0.570743	31.6493	45.1098	40.4723	47.8477	18.8662	21.648	26.7056	32.4999	44.5206	53.844	53.3013	73.0138	74.5325	86.4293	76.215	79.483	37.1214	59.5331	45.3787	45.3848	cluster.4	0.986436	cluster.3	0.986087
Solyc11g071370	Yes	4.51e-05	1.67e-07	1	0.233172	3.78958	5.11812	1.57772	1.60385	5.64763	4.70403	2.14679	1.76466	4.40884	5.39371	3.5866	3.90657	5.28222	3.52392	2.57476	3.50715	2.6558	3.81043	2.28935	2.07853	cluster.1	0.574525	cluster.2	0.860331
Solyc11g071380 (SlCLV3)	Yes	0.000675094	4.92e-06	0.000116194	1.19e-08	62.7987	76.0362	31.5052	32.3464	44.0009	53.3566	28.8871	30.8485	20.8913	24.8633	21.8445	24.0281	4.6331	4.67525	2.51291	6.59074	1.01072	1.9371	1.35539	2.37113	cluster.1	0.997457	cluster.6	0.824774
Solyc11g071400	Yes	0.00105998	8.78e-06	1	0.252168	0.107879	0.0982547	0.189769	0.269164	0.420891	0.619344	0.627347	0.0951039	0.75232	0.622176	0.300021	0.446319	1.09386	1.37323	0.379823	0.116938	2.21943	3.4759	0.679005	0.267009	cluster.8	0.997361	cluster.2	0.666122
Solyc11g071470	Yes	0.0575273	0.00154393	1	0.634434	194.669	198.27	193.723	210.865	192.291	188.151	221.636	231.884	157.861	156.99	171.096	188.032	94.6752	102.968	96.3118	110.196	64.7907	75.6073	65.5589	71.6183	cluster.1	1	cluster.1	0.555411
Solyc11g071480	Yes	0.0175429	0.000292549	1	0.967387	81.8349	66.1443	54.0646	53.0921	66.4322	65.1493	48.396	65.8433	82.8239	87.1936	72.5087	82.8476	104.804	101.857	77.3008	94.05	92.9965	82.4948	64.6924	75.7123	cluster.4	0.61609	cluster.6	0.826702
Solyc11g071490	Yes	0.000135208	6.16e-07	1	0.99918	383.831	316.909	296.451	286.906	399.967	382.92	336.883	322.747	345.329	345.823	303.882	273.204	271.973	247.326	221.298	216.454	287.19	235.176	207.144	210.051	cluster.1	0.940633	cluster.2	0.999701
Solyc11g071530	Yes	0.0338495	0.000721478	1	0.699893	2.16548	2.60827	4.35508	4.02009	3.31047	5.0762	5.89741	6.01898	5.42145	5.14779	8.60935	5.63634	6.85612	4.49333	7.73219	5.41945	4.11988	6.30802	9.75056	7.4067	cluster.4	0.994044	cluster.1	0.962737
Solyc11g071540	Yes	0.000276434	1.6e-06	1	0.889607	20.6336	26.1604	19.6011	16.7427	19.6867	20.9723	22.7969	17.9307	20.9972	22.4765	22.1201	16.4788	25.3912	29.5565	26.4913	20.6804	24.2953	31.0616	20.7837	18.2277	cluster.5	0.994918	cluster.5	0.56268
Solyc11g071640	Yes	4.11e-06	1.01e-08	1	0.381055	289.191	286.441	205.73	204.854	349.063	360.383	272.459	270.531	319.172	337.373	246.481	243.6	203.453	235.943	187.05	187.117	184.135	209.324	200.901	184.863	cluster.1	0.999949	cluster.2	0.998559
Solyc11g071690	Yes	0.000213115	1.12e-06	1	0.998971	225.604	219.188	259.306	262.326	220.793	215.897	240.69	246.606	208.38	200.193	228.867	230.908	194.609	194.29	236.394	228.293	219.683	201.471	247.794	229.133	cluster.2	0.926101	cluster.3	0.67443
Solyc11g071710	Yes	0.0867064	0.00280275	1	0.204396	14.3847	12.6041	12.9874	13.2003	17.0301	14.1267	15.5281	12.115	14.1496	15.0717	12.5186	10.7643	14.4778	11.6214	12.5511	8.11336	12.9379	10.3395	6.90968	11.3767	cluster.1	0.910496	cluster.2	0.987327
Solyc11g071730	Yes	1.77e-05	5.16e-08	1	0.453746	176.113	243.211	187.883	205.787	177.731	190.92	139.715	156.903	191.489	215.99	160.601	176.123	152.149	172.356	127.512	136.071	97.5183	143.633	111.026	90.826	cluster.6	0.503562	cluster.5	0.992453
Solyc11g071740	Yes	2.45e-06	5.23e-09	1	0.606434	4.9283	3.96886	6.78809	7.96265	11.8258	10.7642	15.3707	18.4638	12.135	8.14341	17.1955	18.7759	19.9358	13.3834	21.4496	22.4316	16.7686	16.7439	45.9792	33.3759	cluster.5	0.925137	cluster.1	0.999931
Solyc11g071790	Yes	2.14e-09	2.45e-12	1	0.748703	65.9095	57.4598	44.0973	48.8422	59.888	63.9031	46.7053	43.4025	48.4783	54.8331	42.6896	36.8641	45.8675	42.2901	34.5835	30.8473	50.0049	45.203	27.0741	35.4719	cluster.2	0.999999	cluster.2	0.525025
Solyc11g071810 (SlYABBY2b)	Yes	1.53e-41	3.18e-45	5.79e-05	3.95e-09	32.8134	21.6374	5.27995	5.8931	9.41165	8.66298	5.58023	5.93404	33.8779	32.3939	5.99855	6.09913	50.3396	49.5294	8.65877	4.68993	57.4779	44.96	9.63094	6.01692	cluster.5	0.997937	cluster.6	0.998513
Solyc11g071830	Yes	6.85e-12	5e-15	1	0.987347	48.223	52.5222	24.1512	20.877	68.7203	87.266	27.1661	29.7803	80.0706	94.7538	31.0745	35.6802	60.2344	70.4784	30.6973	32.7818	70.2618	82.7677	52.952	32.1391	cluster.6	0.948703	cluster.2	0.970368
Solyc11g072110	No	0.00278817	2.86e-05	1	0.0216299	6.93043	3.92967	3.61013	8.16916	3.95252	2.31977	3.45883	6.80033	4.40337	2.96938	2.57841	6.78333	13.346	12.944	11.2841	11.0378	16.1837	12.7973	18.4656	18.3983	cluster.5	0.999642	cluster.3	0.560969
Solyc11g072120	No	0.0119118	0.000178779	1	0.35937	7.96666	4.88737	5.80381	4.24773	4.75892	4.41055	3.0585	4.32122	4.30575	4.1866	1.95203	3.05226	14.1976	12.8341	11.1916	8.88231	19.1067	19.7332	17.8855	15.84	cluster.5	0.983734	cluster.6	0.99605
Solyc11g072280	No	0.048464	0.00119891	1	0.5119	22.2705	32.3056	28.0678	30.3046	27.9963	29.2067	27.4469	26.4835	27.2613	29.9868	31.7788	30.9771	23.0743	28.7066	22.3318	23.1486	16.9358	23.8907	19.2436	18.2906	cluster.1	0.992172	cluster.5	0.980642
Solyc11g073120	No	0.0779195	0.00236735	1	0.630373	3.02797	2.50512	4.26621	3.38872	3.39935	6.48671	5.7932	5.00969	3.78116	4.09451	4.6384	4.22111	3.55654	6.54658	6.54811	4.62603	15.5965	15.2728	31.0806	23.5935	cluster.8	0.999639	cluster.1	0.879741
Solyc12g005250	No	0.0575846	0.00155147	1	0.817843	45.5628	56.2799	44.8866	56.3546	45.2216	51.7142	40.2264	49.4194	50.7173	57.9626	53.0128	59.7634	41.7911	51.3798	44.2586	46.684	32.2845	39.8196	33.7186	28.7215	cluster.6	0.97775	cluster.5	0.997233
Solyc12g005430	No	0.00181087	1.71e-05	1	0.619415	72.3125	48.845	44.6576	49.1009	72.9618	72.2079	61.5674	58.521	55.5604	56.8941	46.8919	50.7748	46.3003	39.3606	34.5504	42.1574	40.6696	32.5748	28.1122	37.0737	cluster.1	0.999146	cluster.2	0.999605
Solyc12g005500	No	0.0443806	0.00105233	1	0.762652	1.66812	2.68193	4.77966	2.70157	2.09157	2.19441	3.65899	3.10272	1.50139	1.57252	2.63902	2.89204	1.04127	0.640519	1.13016	0.672755	0.319391	0.539084	0.762246	0.193332	cluster.1	0.999976	cluster.4	0.916478
Solyc12g005700	No	0.0779195	0.00236569	1	0.643701	6.40552	10.3104	5.8675	5.14203	31.1002	33.4352	32.8668	27.8645	7.9458	7.83123	7.04338	7.15897	5.72095	9.65744	7.88349	5.16405	9.13811	10.9846	7.33112	8.22748	cluster.2	0.999578	cluster.1	0.711558
Solyc12g005800	No	0.0222085	0.000399287	1	0.503122	3.30331	3.24189	1.43606	1.70861	2.10086	2.62411	2.63217	2.36533	3.59549	3.67909	1.79146	3.11335	6.82945	6.23463	3.80287	4.91858	4.67958	4.31457	2.66917	4.90874	cluster.4	0.668305	cluster.6	0.518151
Solyc12g005910	No	0.0268146	0.000520174	1	0.491774	18.0333	15.3302	22.707	15.9513	15.6275	17.7248	19.6361	18.8109	14.1568	12.6249	16.6861	13.8049	13.6097	15.6878	15.8442	17.6992	21.6692	20.1455	31.1429	25.1595	cluster.8	0.961998	cluster.4	0.870489
Solyc12g006460	No	0.00839464	0.000115055	1	0.881649	236.099	245.407	174.09	201.063	188.002	182.355	124.211	165.51	369.078	351.21	267.727	297.742	381.728	376.64	319.446	303.124	392.491	449.398	405.289	319.485	cluster.4	0.988678	cluster.6	0.987151
Solyc12g006470	No	0.000202225	9.99e-07	1	0.127168	1110.17	1087.43	857.604	898.53	779.379	732.666	584.411	667.633	1162.92	1121.67	840.427	929.108	1525.29	1546.22	1259.69	1280.71	1648.48	1826.59	1945.83	1426.91	cluster.5	0.999816	cluster.6	0.99982
Solyc12g007020	No	0.0706188	0.00205721	1	0.813433	50.331	58.8101	43.3559	57.2028	45.6013	45.1703	39.3904	40.8582	54.3571	56.5678	54.0416	55.3308	47.0905	54.2367	39.6197	44.4468	33.9139	43.2802	34.4288	32.7554	cluster.6	0.994744	cluster.5	0.717967
Solyc12g007160	No	0.0988056	0.00348078	1	0.865309	24.246	19.5345	21.0992	18.2318	30.2583	28.158	32.3273	23.619	34.0653	28.9259	34.4895	25.9996	28.2626	24.1436	27.5587	22.4071	25.809	20.1195	17.217	21.8177	cluster.6	0.999956	cluster.2	0.970636
Solyc12g008330	No	0.0873506	0.00285148	1	0.50013	10.6175	8.83664	11.6713	11.3197	10.4417	7.71286	12.5154	11.6478	8.22985	7.64368	9.026	7.23763	9.26019	9.15532	10.9667	11.6109	11.8733	7.57431	8.60066	10.3011	cluster.7	0.999607	cluster.4	0.96327
Solyc12g008560	No	0.00303655	3.16e-05	1	0.983538	1285.34	1558.98	1908.48	1891.54	1771.37	1896.68	2289.11	2183.93	1444.95	1494.45	1729.19	1684.55	1628.49	1798.17	1904.35	2068.42	1926.86	2029.06	2845.21	2612.59	cluster.7	0.999995	cluster.1	0.847524
Solyc12g009480	No	0.0731793	0.00216613	1	0.910961	12.2228	11.14	9.95499	10.6772	18.747	13.1721	13.9024	11.1649	22.9288	17.8846	19.6295	18.8838	23.8612	17.3235	18.2154	21.2844	20.9176	16.0761	20.05	15.2875	cluster.4	0.999954	cluster.2	0.996067
Solyc12g009930	No	0.00047086	3.19e-06	1	0.577953	21.1624	20.2913	14.4781	20.204	15.1913	17.535	12.979	17.0162	33.451	33.7129	25.7356	31.3917	77.8226	83.4685	61.2094	57.5763	112.734	130.03	94.9095	85.1954	cluster.5	0.999789	cluster.6	0.856374
Solyc12g010650	No	0.0279796	0.000551163	1	0.899564	15.2526	11.2289	13.3995	10.7287	15.0447	13.1691	14.0807	10.9261	11.8277	8.97353	10.2261	9.58512	12.3806	9.55747	10.1562	10.3851	10.6008	11.1654	7.42221	7.60411	cluster.1	0.878835	cluster.2	0.953651
Solyc12g010850	No	0.0524559	0.00134222	1	0.945971	5.13852	6.57189	4.81098	7.31456	4.73749	4.37628	3.56093	6.71984	5.46983	5.89696	5.39992	6.92109	5.42271	6.473	4.84275	6.18901	4.9763	6.58541	5.59329	6.34636	cluster.4	0.99812	cluster.5	0.699735
Solyc12g011290	No	0.0318719	0.000656075	1	0.818257	100.517	134.256	117.24	123.005	96.2305	108.193	91.8022	107.514	110.508	120.715	112.389	122.363	104.035	124.423	111.892	106.361	72.1919	94.7829	86.6651	74.7253	cluster.6	0.950624	cluster.5	0.99213
Solyc12g013710	No	0.0716966	0.00211103	1	0.997853	35.2	28.9026	34.1014	38.3267	15.5089	15.1167	20.5255	19.6326	14.7775	15.7317	18.4271	23.1155	35.1419	34.9543	41.0738	47.8907	58.4175	54.516	61.9346	71.538	cluster.8	0.972504	cluster.3	0.977506
Solyc12g013920	No	0.000507284	3.46e-06	1	0.809287	59.2051	57.7443	69.1483	64.7227	58.6541	52.9203	64.8749	55.6134	55.724	46.7463	53.9446	46.6686	48.9567	40.6061	53.8114	46.0391	57.0456	53.0255	59.263	55.128	cluster.2	0.977521	cluster.3	0.822023
Solyc12g014070	No	0.0694744	0.00200215	1	0.557662	12.7227	15.9144	17.1815	17.3928	15.1168	16.2242	17.1828	14.3792	13.7611	16.3509	20.2031	17.6022	19.822	19.385	22.2095	19.5353	14.1019	20.798	23.6896	22.8829	cluster.3	0.999766	cluster.4	0.634258
Solyc12g014480	No	0.00125569	1.07e-05	1	0.776362	32.248	30.9354	39.8699	39.2929	32.6382	34.0348	39.5595	34.8483	32.8432	25.0077	35.5016	33.6426	34.3937	29.878	36.3959	34.4813	39.3383	27.6738	41.3592	37.384	cluster.8	1	cluster.4	0.986777
Solyc12g014500	No	0.0410446	0.0009497	1	0.122203	8.80912	6.79824	3.82896	4.77492	2.98707	2.99121	0.685544	1.1577	8.45345	7.82727	6.48774	7.64033	12.5624	10.8847	11.1678	11.014	15.5898	11.1158	9.32651	14.6276	cluster.5	0.999658	cluster.6	0.999998
Solyc12g015860	No	0.0345538	0.000741891	1	0.291517	128.508	106.398	95.4875	87.8302	97.2019	99.2511	83.8923	84.2257	103.627	126.879	105.741	104.704	111.896	115.122	102.372	99.7292	124.716	106.05	82.9759	111.685	cluster.5	0.871981	cluster.6	0.99922
Solyc12g019320	No	0.0918328	0.00305806	1	0.469612	92.7101	82.073	69.479	81.9006	95.856	93.9214	85.9102	94.4397	104.499	121.991	104.954	113.545	103.022	95.6655	89.278	109.817	83.09	91.6989	85.3487	87.8896	cluster.6	0.905243	cluster.2	0.982427
Solyc12g019550	No	0.0868589	0.00282001	1	0.995653	39.0368	41.3348	47.0466	50.5879	33.845	40.4144	45.9425	47.331	39.011	39.6639	49.7518	48.998	71.433	86.3697	89.7683	92.7826	93.7122	98.7247	88.7618	122.694	cluster.5	0.996398	cluster.3	0.685956
Solyc12g040800	No	0.000368552	2.32e-06	1	0.744837	2.45656	3.88541	5.19052	4.42817	2.96699	3.59426	5.57427	3.2233	2.34099	2.85822	3.76988	3.49858	3.44271	3.94789	6.3374	4.62453	5.91512	11.4588	8.81661	9.58513	cluster.8	0.999963	cluster.4	0.922012
Solyc12g042720	No	0.0826573	0.00256729	1	0.979918	53.7622	49.3851	53.2883	49.3222	52.6443	47.3591	56.2988	47.1505	53.5175	51.8583	56.517	46.2748	43.99	42.2009	46.5102	40.5542	48.34	43.9075	51.9447	47.4338	cluster.1	0.565695	cluster.4	0.544898
Solyc12g042890	No	0.0873136	0.00284387	1	0.148612	7.25071	10.5308	10.372	10.5421	10.0439	7.36729	9.83224	8.18051	11.2176	9.38117	15.8035	14.6212	5.29685	3.60018	6.08153	6.29477	4.22192	6.20627	7.42221	6.87307	cluster.1	0.763951	cluster.3	0.630205
Solyc12g044820	No	0.0788688	0.00240852	1	0.994067	1.65166	2.93231	1.84692	2.27671	0.843205	1.41934	1.45486	1.28711	2.91147	5.0758	4.69623	5.43908	4.93136	6.56152	5.53562	8.32649	5.43465	6.49908	5.55429	7.69755	cluster.5	0.999705	cluster.5	0.897764
Solyc12g044850	No	0.0245652	0.00045446	1	0.80789	75.8848	72.9857	80.5853	81.9358	77.8623	73.4543	80.3078	86.4445	76.0024	80.6985	77.579	84.2809	69.1762	77.1504	76.3429	83.1917	73.8616	74.3288	83.6991	79.7902	cluster.2	0.907512	cluster.4	0.813925
Solyc12g045030	No	0.0185872	0.000311902	1	0.391293	22.8425	22.0107	24.3807	21.9574	14.4522	12.6525	22.2997	19.372	10.1851	10.5103	13.4462	12.9532	13.7002	16.8984	19.3066	16.131	26.2836	17.9584	33.0394	28.3209	cluster.8	0.994009	cluster.3	0.98937
Solyc12g056160	No	0.0452907	0.00108807	1	0.311712	3.10402	2.0433	5.65787	5.86764	6.58698	4.98511	5.81578	7.24358	4.55254	4.07999	5.67366	5.74275	4.18836	4.07203	3.54865	5.41039	2.79586	2.5318	3.22331	3.39446	cluster.1	0.997905	cluster.1	0.815277
Solyc12g056560	No	0.00343409	3.65e-05	1	0.459607	10.1148	9.66165	11.0733	9.85611	7.3189	8.09082	11.4169	7.12624	6.50946	9.58646	10.3123	7.51974	7.31214	9.36363	11.3323	12.3138	9.77493	11.2806	18.2991	13.4926	cluster.8	0.99805	cluster.3	0.848896
Solyc12g056600	No	0.000434479	2.9e-06	1	0.561035	8.06434	5.01017	3.55403	5.22514	4.16281	4.31911	4.00369	3.67214	4.65658	4.3391	2.26525	2.37035	8.95595	10.2198	6.4121	6.51044	12.7321	11.0692	8.01536	10.2501	cluster.5	0.867637	cluster.6	0.997254
Solyc12g056640	No	0.0981978	0.00342959	1	0.867455	26.6047	24.3044	23.5826	26.8898	27.8997	26.2214	24.8536	22.5089	26.0805	25.4442	22.8159	22.4079	24.1914	23.9758	19.5929	22.4675	25.6829	30.3782	19.2462	22.6346	cluster.2	0.999414	cluster.2	0.78065
Solyc12g056650	No	0.0165964	0.000271576	1	0.975852	45.223	38.5735	47.0736	41.6746	35.0425	33.8825	43.8485	35.3893	33.4664	33.594	37.5985	32.6307	39.381	33.6791	44.8073	33.4191	41.3098	34.6128	50.704	40.1856	cluster.5	0.879949	cluster.3	0.918965
Solyc12g082720	No	0.0330439	0.000699141	1	0.977784	34.8878	25.6296	27.26	30.859	38.2324	25.4416	24.782	27.1132	49.4561	26.3594	28.925	34.2589	49.4135	30.1707	38.7485	30.1179	37.1763	29.4227	34.1374	26.0109	cluster.4	0.787304	cluster.2	0.558549
Solyc12g082730	No	4.1e-64	2.14e-68	1	0.846996	6.2356	0.127701	1.88276	0.659258	8.54141	0.155725	1.89653	0.600672	9.73832	0.519091	3.23481	0.843424	7.21561	0.5372	3.17485	0.650609	6.24681	0.887702	1.90692	0.278504	cluster.6	0.99352	cluster.2	0.885873
Solyc12g087830	No	0.0206177	0.000357793	1	0.800892	19.3229	13.5962	17.7752	13.8533	25.5172	18.0217	20.7454	17.9286	25.1989	24.6998	23.8961	19.3084	33.973	25.3068	29.9105	25.9569	31.5498	25.9727	41.2838	27.35	cluster.5	0.976781	cluster.2	0.981167
Solyc12g088300	No	9.61e-18	5.01e-21	1	0.964205	2.58036	4.0866	6.51744	1.90398	2.1468	3.83599	6.02513	2.14082	3.03371	5.68639	6.39497	3.16357	3.44271	4.76043	7.28888	2.98838	3.59295	6.66943	7.67193	2.35468	cluster.5	0.935409	cluster.4	0.70143
Solyc12g094550	No	0.0240465	0.00044077	1	0.537827	9.41975	8.04559	10.199	6.94622	12.314	10.212	12.8632	10.3431	9.56232	7.06784	9.46467	6.98458	8.03451	5.66837	7.33185	7.48542	9.6223	8.16846	15.4271	8.7789	cluster.2	1	cluster.2	0.572514
Solyc12g095900	No	0.0732584	0.00217229	1	0.330179	11.7994	8.11469	8.27759	9.93299	8.55848	6.6104	12.5156	12.3509	9.81543	8.14255	11.1	9.28355	10.7635	9.26366	11.0715	10.6634	12.6361	8.81648	12.5446	11.248	cluster.5	0.904966	cluster.4	0.543304
Solyc12g096710	No	0.00946496	0.000133177	1	0.359768	5.981	4.51391	3.82097	5.81619	3.25568	3.05006	4.64614	6.15704	4.54707	2.98403	3.4821	5.18144	2.97467	3.62924	3.69561	7.20865	5.35363	4.60679	7.46644	7.30853	cluster.8	0.830485	cluster.3	0.550908
Solyc12g096830	No	0.0237637	0.000433441	1	0.95287	43.5714	52.8578	52.9993	53.1287	52.237	57.6515	62.7561	55.1288	42.7929	44.7295	54.0238	43.4963	37.877	41.3743	47.2783	45.6503	45.6731	52.9819	51.5026	51.474	cluster.2	0.999963	cluster.1	0.790378
Solyc12g098450	No	0.0013668	1.19e-05	1	0.677082	0.982191	1.2428	1.60557	2.54464	1.34886	1.36049	1.65374	2.07697	1.65371	2.33576	1.94773	3.26828	0.424095	0.54711	1.2325	1.95566	0.499417	0.210726	0.382431	1.63756	cluster.6	0.613596	cluster.4	0.59601
Solyc12g098900	No	0.0141763	0.000220154	1	0.999564	8.23813	7.76177	29.1126	21.3283	6.41694	4.95982	18.8189	8.03159	6.08752	3.48436	14.2865	6.5172	20.3594	12.2579	51.9198	22.4005	70.6509	27.9009	131.126	43.3581	cluster.8	1	cluster.3	0.830222
Solyc12g099260	No	0.000202225	1.01e-06	1	0.672174	58.6923	46.8844	37.3383	43.3511	49.8699	45.2728	36.0913	35.4662	50.5874	61.3913	40.0473	42.5169	45.8496	50.2719	39.7992	42.9	39.9394	40.0674	20.495	34.5438	cluster.1	0.884583	cluster.6	0.980334
Solyc12g099290	No	0.0570137	0.00149319	1	0.567668	62.5886	55.8734	52.5286	53.9963	47.9101	49.019	41.4459	42.2761	42.06	51.4944	41.5971	42.2877	36.7651	36.2951	31.8459	36.6301	35.713	31.8556	19.1213	27.8416	cluster.1	0.999727	cluster.6	0.999973
The P-value, adjusted P-value and average of RPM value from 3 replicates are shown. Orange circle marks genes with adjP-value < 0.1 in genotype effect category and P-value < 0.001 in interaction effect category, while green circle marks genes above the threshold.
