# Supplementary material for: Tomato locule number and fruit size controlled by natural alleles of lc and fas
Source: Plant Direct. 2019 Jul 3;3(7):e00142. doi: 10.1002/pld3.142 (PMC6607973; doi:10.1002/pld3.142)
Supplement: Supplementary file 19 [file PLD3-3-e00142-s019.xlsx]

## Sheet: Sheet1
41 DEGs overlapping with WUS induced genes in Arabidopsis (Busch et al.,2010)
Tomato_gene_ID	Arabidopsis_ID	Arabidopsis discription	GeneID
Solyc00g007070	AT5G66010	RNA-binding (RRM/RBD/RNP motifs) family protein;(source:Araport11)	NA
Solyc01g099970	AT5G27920	F-box family protein;(source:Araport11)	NA
Solyc02g069510	AT1G07090	LIGHT-DEPENDENT SHORT HYPOCOTYLS-like protein (DUF640);(source:Araport11)	LIGHT SENSITIVE HYPOCOTYLS 6 (LSH6)
Solyc02g081120	AT1G62360	Class I knotted-like homeodomain protein that is required for shoot apical meristem (SAM) formation during embryogenesis and for SAM function throughout the lifetime of the plant. Functions by preventing incorporation of cells in the meristem center into differentiating organ primordia.	SHOOT MERISTEMLESS (STM)
Solyc02g083950	AT2G17950	Homeobox gene controlling the stem cell pool. Expressed in the stem cell organizing center of meristems. Required to keep the stem cells in an undifferentiated state. Regulation of WUS transcription is a central checkpoint in stem cell control. The size of the WUS expression domain controls the size of the stem cell population through WUS indirectly activating the expression of CLAVATA3 (CLV3) in…	WUSCHEL (WUS)
Solyc02g087270	AT3G23880	F-box and associated interaction domains-containing protein;(source:Araport11)	NA
Solyc02g088100	AT2G03090	member of Alpha-Expansin Gene Family. Naming convention from the Expansin Working Group (Kende et al, 2004. Plant Mol Bio). Involved in the formation of nematode-induced syncytia in roots of Arabidopsis thaliana.	EXPANSIN A15 (EXPA15)
Solyc03g093140	AT3G47420	Encodes a Pi starvation-responsive protein AtPS3. A member of the phosphate starvation-induced glycerol-3-phosphate permease gene family: AT3G47420(G3Pp1), AT4G25220(G3Pp2), AT1G30560(G3Pp3), AT4G17550(G3Pp4) and AT2G13100(G3Pp5). Its expression is responsive to phosphate (Pi) and not phosphite (Phi) in roots and shoots.	GLYCEROL-3-PHOSPHATE PERMEASE 1 (G3Pp1)
Solyc03g097030	AT1G65060	encodes an isoform of 4-coumarate:CoA ligase (4CL), which is involved in the last step of the general phenylpropanoid pathway. mRNA levels are not induced in response to wounding or to fungal infection by P. parasitica. mRNA is expressed in flowers, to a lesser degree in mature leaves and siliques and marginally in seedling roots and bolting stems of mature plants. The catalytic efficiency was in…	4-COUMARATE:COA LIGASE 3 (4CL3)
Solyc03g098010	AT3G17790	Expression is upregulated in the shoot of cax1/cax3 mutant and is responsive to phosphate (Pi) and not phosphite (Phi) in roots and shoots.	PURPLE ACID PHOSPHATASE 17 (PAP17)
Solyc03g115650	AT1G69410	Encodes eIF5A-2, a putative eukaryotic translation initiation factor. There are three eIF5A coding genes in Arabidopsis: eIF5A-1/At1g13950, eIF5A-2/At1g26630 and eIF5A-3/At1g69410.	EUKARYOTIC ELONGATION FACTOR 5A-3 (ELF5A-3)
Solyc03g120500	AT4G29080	phytochrome-associated protein 2 (PAP2)	PHYTOCHROME-ASSOCIATED PROTEIN 2 (PAP2)
Solyc04g009900	AT1G08650	Encodes a phosphoenolpyruvate carboxylase kinase that is expressed at highest levels in leaves. Expression is induced by light. The mRNA is cell-to-cell mobile.	PHOSPHOENOLPYRUVATE CARBOXYLASE KINASE 1 (PPCK1)
Solyc04g077490	AT4G37750	ANT is required for control of cell proliferation and encodes a putative transcriptional regulator similar to AP2. Loss of function alleles have reduced fertility, abnormal ovules and abnormal lateral organs. Expressed specifically in the chalaza and in floral organ primordia.	AINTEGUMENTA (ANT)
Solyc04g079570	AT3G50410	Arabidopsis Dof protein containing a single 51-amino acid zinc finger DNA-binding domain, which may play an important roles in plant growth and development.	OBF BINDING PROTEIN 1 (OBP1)
Solyc05g013460	AT1G12950	root hair specific 2;(source:Araport11)	ROOT HAIR SPECIFIC 2 (RHS2)
Solyc05g015390	AT1G67360	Encodes a small rubber particle protein homolog. Plays dual roles as positive factors for tissue growth and development and in drought stress responses.	LD-ASSOCIATED PROTEIN 1 (LDAP1)
Solyc06g007580	AT3G07350	sulfate/thiosulfate import ATP-binding protein, putative (DUF506);(source:Araport11)	NA
Solyc06g036290	AT5G52640	Encodes a cytosolic heat shock protein AtHSP90.1. AtHSP90.1 interacts with disease resistance signaling components SGT1b and RAR1 and is required for RPS2-mediated resistance. The mRNA is cell-to-cell mobile.	HEAT SHOCK PROTEIN 9NA.1 (HSP9NA.1)
Solyc06g065630	AT5G11320	Belongs to the YUC gene family. Encodes a predicted flavin monooxygenase YUC4 involved in auxin biosynthesis and plant development.	YUCCA4 (YUC4)
Solyc06g074390	AT4G33790	Encodes an alcohol-forming fatty acyl-CoA reductase, involved in cuticular wax biosynthesis. Lines carrying recessive mutations are deficient in primary alcohol and have glossy stem surfaces.	ECERIFERUM 4 (CER4)
Solyc06g074530	AT1G08250	Encodes a plastid-localized arogenate dehydratase involved in phenylalanine biosynthesis. Although this enzyme has sequence similarity to prephenate dehydratases, it is 98 times more active with arogenate than prephenate in enzymatic assays.	AROGENATE DEHYDRATASE 6 (ADT6)
Solyc06g075520	AT1G75270	dehydroascorbate reductase 2;(source:Araport11)	DEHYDROASCORBATE REDUCTASE 2 (DHAR2)
Solyc07g008250	AT2G25490	Encodes an F-box protein involved in the ubiquitin/proteasome-dependent proteolysis of EIN3. The mRNA is cell-to-cell mobile.	EIN3-BINDING F BOX PROTEIN 1 (EBF1)
Solyc07g008570	AT5G50400	purple acid phosphatase 27;(source:Araport11)	PURPLE ACID PHOSPHATASE 27 (PAP27)
Solyc07g041900	AT3G45310	Cysteine proteinases superfamily protein;(source:Araport11)	NA
Solyc07g043460	AT3G14610	putative cytochrome P450	CYTOCHROME P45NA, FAMILY 72, SUBFAMILY A, POLYPEPTIDE 7 (CYP72A7)
Solyc07g063410	AT4G27410	Encodes a NAC transcription factor induced in response to desiccation. It is localized to the nucleus and acts as a transcriptional activator in ABA-mediated dehydration response.	RESPONSIVE TO DESICCATION 26 (RD26)
Solyc08g068710	AT2G39030	Encodes a protein that acts as an ornithine N-delta-acetyltransferase, leading to the formation of N-delta-actetylornithine. This compound is likely used in plant defense and levels of it are increased in Arabidopsis plants in response to MeJA and ABA. The mRNA is cell-to-cell mobile.	N-ACETYLTRANSFERASE ACTIVITY 1 (NATA1)
Solyc08g075950	AT3G13960	Growth regulating factor encoding transcription activator. One of the nine members of a GRF gene family, containing nuclear targeting domain. Involved in leaf development and expressed in root, shoot and flower.	GROWTH-REGULATING FACTOR 5 (GRF5)
Solyc08g081960	AT4G23750	encodes a member of the ERF (ethylene response factor) subfamily B-5 of ERF/AP2 transcription factor family. The protein contains one AP2 domain. There are 7 members in this subfamily. Monopteros target gene.	CYTOKININ RESPONSE FACTOR 2 (CRF2)
Solyc09g018010	AT2G38530	Involved in lipid transfer between membranes and plays a role in maintaining the integrity of the cuticle-cell wall interface. Belongs to a family of Lipid transfer proteins. Sequence similarity to other plant/Arabidopsis LPT genes but highest similarity to LPT1. Stress and pathogen-inducible motifs found in the upstream region. Expressed in flower, leaves and siliques but absent in roots. Predic…	LIPID TRANSFER PROTEIN 2 (LTP2)
Solyc09g075230	AT1G02816	pectinesterase (Protein of unknown function, DUF538);(source:Araport11)	NA
Solyc09g092690	AT5G48570	Encodes one of the 36 carboxylate clamp (CC)-tetratricopeptide repeat (TPR) proteins (Prasad 2010, Pubmed ID: 20856808) with potential to interact with Hsp90/Hsp70 as co-chaperones.	(ROF2)
Solyc10g005960	AT5G55730	Encodes fasciclin-like arabinogalactan-protein 1 (Fla1). fla1 mutants show defects in shoot regeneration.	FASCICLIN-LIKE ARABINOGALACTAN 1 (FLA1)
Solyc10g018870	AT1G34770	Encodes a nuclear localized, structural subunit of the SMC 5/6 complex and a non- SMC element. Loss of function results in abnormal cell division and embryo lethality. Analysis of partially rescued lines indicates a role in double strand break DNA repair. Similar phenotype to NSE1 which it also interacts with.	(NSE3)
Solyc10g081260	AT3G03620	MATE efflux family protein;(source:Araport11)	NA
Solyc10g083330	AT2G36220	hypothetical protein;(source:Araport11)	NA
Solyc11g006230	AT5G28640	Encodes a protein with similarity to mammalian transcriptional coactivator that is involved in cell proliferation during leaf and flower development. Loss of function mutations have narrow, pointed leaves and narrow floral organs. AN3 interacts with members of the growth regulating factor (GRF) family of transcription factors.	ANGUSTIFOLIA 3 (AN3)
Solyc11g010960	AT4G39330	cinnamyl alcohol dehydrogenase 9;(source:Araport11)	CINNAMYL ALCOHOL DEHYDROGENASE 9 (CAD9)
Solyc12g005910	AT5G42570	B-cell receptor-associated 31-like protein;(source:Araport11)	NA
50 DEGs overlapping with WUS repressed genes in Arabidopsis (Busch et al.,2010)
Tomato_gene_ID	Arabidopsis_ID	Arabidopsis discription	GeneID
Solyc01g057000	AT3G11930	Adenine nucleotide alpha hydrolases-like superfamily protein;(source:Araport11)	NA
Solyc01g080640	AT3G62700	member of MRP subfamily	ATP-BINDING CASSETTE C14 (ABCC14)
Solyc01g090340	AT2G44840	encodes a member of the ERF (ethylene response factor) subfamily B-3 of ERF/AP2 transcription factor family. The protein contains one AP2 domain. There are 18 members in this subfamily including ATERF-1, ATERF-2, AND ATERF-5. The mRNA is cell-to-cell mobile.	ETHYLENE-RESPONSIVE ELEMENT BINDING FACTOR 13 (ERF13)
Solyc01g108240	AT4G34410	encodes a member of the ERF (ethylene response factor) subfamily B-3 of ERF/AP2 transcription factor family. The protein contains one AP2 domain. There are 18 members in this subfamily including ATERF-1, ATERF-2, AND ATERF-5.	REDOX RESPONSIVE TRANSCRIPTION FACTOR 1 (RRTF1)
Solyc01g108910	AT2G15890	Encodes CBP1, a regulator of transcription initiation in central cell-mediated pollen tube guidance.	MATERNAL EFFECT EMBRYO ARREST 14 (MEE14)
Solyc02g014860	AT5G23240	DNAJ heat shock N-terminal domain-containing protein;(source:Araport11)	DNA J PROTEIN C76 (DJC76)
Solyc02g063520	AT4G37790	Encodes homeobox protein HAT22, member of the HD-Zip II family. The mRNA is cell-to-cell mobile. Response to CK	(HAT22)
Solyc02g079960	AT1G11530	Encodes a monocysteinic thioredoxin, thioredoxin in which the second cysteine of the redox site is replaced by a serine, with low disulfide reductase but efficient disulfide isomerase activity. The mRNA is cell-to-cell mobile.	C-TERMINAL CYSTEINE RESIDUE IS CHANGED TO A SERINE 1 (CXXS1)
Solyc02g083280	AT4G35770	Senescence-associated gene that is strongly induced by phosphate starvation. Transcripts are differentially regulated at the level of mRNA stability at different times of day. mRNAs are targets of the mRNA degradation pathway mediated by the downstream (DST) instability determinant.	SENESCENCE 1 (SEN1)
Solyc02g083790	AT4G36010	Pathogenesis-related thaumatin superfamily protein;(source:Araport11)	NA
Solyc03g006360	AT2G33830	Dormancy/auxin associated family protein;(source:Araport11)	DORMANCY ASSOCIATED GENE 2 (DRM2)
Solyc03g058160	AT2G41940	Encodes a zinc finger protein containing only a single zinc finger.	ZINC FINGER PROTEIN 8 (ZFP8)
Solyc03g081240	AT5G24470	Encodes a pseudo-response regulator whose mutation affects various circadian-associated biological events such as flowering time in the long-day photoperiod conditions, red light sensitivity of seedlings during early photomorphogenesis, and the period of free-running rhythms of certain clock-controlled genes including CCA1 and APRR1/TOC1 in constant white light. Acts as transcriptional repressor …	PSEUDO-RESPONSE REGULATOR 5 (PRR5)
Solyc03g083730	AT5G62360	Plant invertase/pectin methylesterase inhibitor superfamily protein;(source:Araport11)	NA
Solyc03g116870	AT1G15980	encodes a novel subunit of the chloroplast NAD(P)H dehydrogenase complex, involved in cyclic electron flow around photosystem I to produce ATP.	PHOTOSYNTHETIC NDH SUBCOMPLEX B 1 (PnsB1)
Solyc03g120690	AT3G16120	Dynein light chain type 1 family protein;(source:Araport11)	NA
Solyc04g016180	AT2G41640	Glycosyltransferase family 61 protein;(source:Araport11)	NA
Solyc04g078880	AT5G42900	cold regulated protein 27;(source:Araport11)	COLD REGULATED GENE 27 (COR27)
Solyc04g080130	AT3G50700	zinc finger protein, similar to maize Indeterminate1 (ID1)	INDETERMINATE(ID)-DOMAIN 2 (IDD2)
Solyc04g082200	AT1G20450	Encodes a gene induced by low temperature and dehydration. Inhibits e.coli growth while overexpressed. Belongs to the dehydrin protein family, which contains highly conserved stretches of 7-17 residues that are repetitively scattered in their sequences, the K-, S-, Y- and lysine rich segments. LTI29 and LTI30 double overexpressors confer cold tolerance. Localized to membranes and cytoplasm.	EARLY RESPONSIVE TO DEHYDRATION 1NA (ERD1NA)
Solyc05g009420	AT1G68440	transmembrane protein;(source:Araport11)	NA
Solyc05g025820	AT2G05940	Encodes a receptor-like cytoplasmic kinase that phosphorylates the host target RIN4, leading to the activation of a plant innate immune receptor RPM1.	RPM1-INDUCED PROTEIN KINASE (RIPK)
Solyc05g052030	AT5G07580	encodes a member of the ERF (ethylene response factor) subfamily B-3 of ERF/AP2 transcription factor family. The protein contains one AP2 domain. There are 18 members in this subfamily including ATERF-1, ATERF-2, AND ATERF-5.	(ERF1NA6)
Solyc06g007180	AT3G47340	encodes a glutamine-dependent asparagine synthetase, the predicted ASN1 peptide contains a purF-type glutamine-binding domain, and is expressed predominantly in shoot tissues, where light has a negative effect on its mRNA accumulation. Expression is induced within 3 hours of dark treatment, in senescing leaves and treatment with exogenous photosynthesis inhibitor. Induction of gene expression was…	GLUTAMINE-DEPENDENT ASPARAGINE SYNTHASE 1 (ASN1)
Solyc06g061240	AT4G17900	PLATZ transcription factor family protein;(source:Araport11)	NA
Solyc06g065970	AT2G45180	Bifunctional inhibitor/lipid-transfer protein/seed storage 2S albumin superfamily protein;(source:Araport11)	NA
Solyc06g068680	AT5G47910	NADPH/respiratory burst oxidase protein D (RbohD).Interacts with AtrbohF gene to fine tune the spatial control of ROI production and hypersensitive response to cell in and around infection site. The mRNA is cell-to-cell mobile.	RESPIRATORY BURST OXIDASE HOMOLOGUE D (RBOHD)
Solyc06g082070	AT5G58600	Belongs to a large family of plant-specific genes of unknown function. Involved in resistance to the powdery mildew species Erysiphe cichoracearum and Erysiphe orontii, but not to the unrelated pathogens Pseudomonas syringae or Peronospora parasitica. A member of the TBL (TRICHOME BIREFRINGENCE-LIKE) gene family containing a plant-specific DUF231 (domain of unknown function) domain. TBL gene fami…	POWDERY MILDEW RESISTANT 5 (PMR5)
Solyc06g083040	AT4G12910	serine carboxypeptidase-like 20;(source:Araport11)	SERINE CARBOXYPEPTIDASE-LIKE 2NA (scpl2NA)
Solyc07g008180	AT2G26580	plant-specific transcription factor YABBY family protein;(source:Araport11)	YABBY5 (YAB5)
Solyc07g063690	AT5G54490	Encodes a PINOID (PID)-binding protein containing putative EF-hand calcium-binding motifs. The interaction is dependent on the presence of calcium. mRNA expression is up-regulated by auxin. Not a phosphorylation target of PID, likely acts upstream of PID to regulate the activity of this protein in response to changes in calcium levels.	PINOID-BINDING PROTEIN 1 (PBP1)
Solyc07g063850	AT5G54510	Encodes an IAA-amido synthase that conjugates Ala, Asp, Phe, and Trp to auxin. Lines overexpressing this gene accumulate IAA-ASP and are hypersensitive to several auxins. Identified as a dominant mutation that displays shorter hypocotyls in light grown plants when compared to wild type siblings. Protein is similar to auxin inducible gene from pea (GH3).	DWARF IN LIGHT 1 (DFL1)
Solyc08g036640	AT1G30135	jasmonate-zim-domain protein 8;(source:Araport11)	JASMONATE-ZIM-DOMAIN PROTEIN 8 (JAZ8)
Solyc08g065610	AT4G32940	Encodes a vacuolar processing enzyme belonging to a novel group of cysteine proteinases that is expressed in vegetative organs and is upregulated in association with various types of cell death and under stressed conditions. They are essential in processing seed storage proteins and for mediating the susceptible response of toxin-induced cell death.	GAMMA VACUOLAR PROCESSING ENZYME (GAMMA-VPE)
Solyc08g077060	AT1G32540	Encodes a protein with 3 plant-specific zinc finger domains that acts as a positive regulator of cell death.	LSD ONE LIKE 1 (LOL1)
Solyc09g008970	AT3G10020	plant/protein;(source:Araport11)	NA
Solyc09g014480	AT5G06870	Encodes a polygalacturonase inhibiting protein involved in plant defense response. PGIPs inhibit the activity of pectin degrading enzymes such as those produced by fungal pathogens. PGIP2 is induced by fungal infection and methyl jasmonate.Suppressed in the proton sensitive stop1-mutant, but the transcription level was recovered by transformation of STOP2. Knockout mutant showed severe damage in …	POLYGALACTURONASE INHIBITING PROTEIN 2 (PGIP2)
Solyc09g075140	AT3G62860	alpha/beta-Hydrolases superfamily protein;(source:Araport11)	(MAGL12)
Solyc09g075750	AT5G26230	Encodes a member of the MAKR (MEMBRANE-ASSOCIATED KINASE REGULATOR) gene family. MAKRs have putative kinase interacting motifs and membrane localization signals. Known members include: AT5G26230 (MAKR1), AT1G64080 (MAKR2), AT2G37380 (MAKR3), AT2G39370 (MAKR4), AT5G52870 (MAKR5) and AT5G52900 (MAKR6).	MEMBRANE-ASSOCIATED KINASE REGULATOR 1 (MAKR1)
Solyc09g075890	AT2G32150	Haloacid dehalogenase-like hydrolase (HAD) superfamily protein;(source:Araport11)	NA
Solyc09g083200	AT2G23770	Encodes a putative LysM-containing receptor-like kinase LYK4. Shares overlapping function with LYK5 in mediating chitin-triggered immune responses. Based on protein sequence alignment analysis, it was determined as a pseudo kinase due to a lack of the ATP-binding P-loop in the kinase domain.	LYSM-CONTAINING RECEPTOR-LIKE KINASE 4 (LYK4)
Solyc09g084480	AT2G38870	Predicted to encode a PR (pathogenesis-related) peptide that belongs to the PR-6 proteinase inhibitor family. Six putative PR-6-type protein encoding genes are found in Arabidopsis: At2g38900, At2g38870, At5g43570, At5g43580, At3g50020 and At3g46860.	NA
Solyc10g008410	AT4G03510	RMA1 encodes a novel 28 kDa protein with a RING finger motif and a C-terminal membrane-anchoring domain that is involved in the secretory pathway. Has E3 ubiquitin ligase activity.	RING MEMBRANE-ANCHOR 1 (RMA1)
Solyc10g078920	AT5G06690	Encodes a thioredoxin (WCRKC1) localized in chloroplast stroma. Contains a WCRKC motif.	WCRKC THIOREDOXIN 1 (WCRKC1)
Solyc11g040040	AT3G19850	Phototropic-responsive NPH3 family protein;(source:Araport11)	NA
Solyc11g066970	AT2G27740	RAB6-interacting golgin (DUF662);(source:Araport11)	NA
Solyc11g071380	AT2G27250	One of the three CLAVATA genes controlling the size of the shoot apical meristem (SAM) in Arabidopsis. Belongs to a large gene family called CLE for CLAVATA3/ESR-related. Encodes a stem cell-specific protein CLV3 presumed to be a precursor of a secreted peptide hormone. The deduced ORF encodes a 96-amino acid protein with an 18-amino acid N-terminal signal peptide. The functional form of CLV3 (MC…	CLAVATA3 (CLV3)
Solyc11g071740	AT1G76650	calmodulin-like 38;(source:Araport11)	CALMODULIN-LIKE 38 (CML38)
Solyc12g006460	AT2G32440	ent-kaurenoic acid hydroxylase (KAO2)	ENT-KAURENOIC ACID HYDROXYLASE 2 (KAO2)
Solyc12g082730	AT5G65930	encodes a novel member of the kinesin superfamily of motor proteins. recessive mutations have reduced number of trichome branches.	ZWICHEL (ZWI)
