# Supplementary material for: Tomato locule number and fruit size controlled by natural alleles of lc and fas
Source: Plant Direct. 2019 Jul 3;3(7):e00142. doi: 10.1002/pld3.142 (PMC6607973; doi:10.1002/pld3.142)
Supplement: Supplementary file 20 [file PLD3-3-e00142-s020.xlsx]

## Sheet: Summary
Method	Comparison	# of DEGs	# of gene matches between 3' Tag and whole mRNAseq	% overlap with 3'Tagseq
3' Tagseq	WT, lc, fas, lc/fas	675 (adj.P<0.1)
Whole mRNAseq	WT, RNAi	1581 (adj.P<0.05)	133	0.197037

## Sheet: 133 matches
GeneID	Arabidopsis ID	Tomato discription	Tomato domain	Arabidopsis description
Solyc01g010600	AT1G69780	Encodes a homeodomain leucine zipper class I (HD-Zip I) protein	(ATHB13)	Homeobox-leucine zipper-like protein
Solyc01g066880	AT5G27690	Heavy metal transport/detoxification superfamily protein	NA	Copper chaperone
Solyc01g073640	AT2G47140	NAD(P)-binding Rossmann-fold superfamily protein	SHORT-CHAIN DEHYDROGENASE REDUCTASE 5 (SDR5)	Uncharacterized oxidoreductase Mb1385
Solyc01g079980	AT1G03220	Eukaryotic aspartyl protease family protein	NA	Xylanase inhibitor
Solyc01g092950	AT2G45660	Controls flowering and is required for CO to promote flowering.	AGAMOUS-LIKE 2NA (AGL2NA)	MADS-box transcription factor 2
Solyc01g096740	AT5G13750	zinc induced facilitator-like 1	ZINC INDUCED FACILITATOR-LIKE 1 (ZIFL1)	Transporter major facilitator family
Solyc01g098190	AT3G05030	Encodes a vacuolar K+/H+ exchanger essential for active K+ uptake at the tonoplast and involved in regulating stomatal closure.	SODIUM HYDROGEN EXCHANGER 2 (NHX2)	Sodium/hydrogen exchanger
Solyc01g099210	AT1G55020	lipoxygenase	LIPOXYGENASE 1 (LOX1)	Lipoxygenase
Solyc01g099970	AT5G27920	F-box family protein	NA	F-box/LRR-repeat protein 14
Solyc01g104010	AT1G22030	BPS1-like protein	NA	F2E2.8
Solyc01g104020	AT2G41475	Embryo-specific protein 3, (ATS3)	EMBRYO-SPECIFIC PROTEIN 3A (ATS3A)	Embryo-specific 3
Solyc01g104400	AT2G02850	Encodes plantacyanin one of blue copper proteins.	PLANTACYANIN (ARPN)	Blue copper protein
Solyc01g105000	AT5G02600	Heavy metal transport/detoxification superfamily protein	SODIUM POTASSIUM ROOT DEFECTIVE 1 (NAKR1)	Copper chaperone
Solyc01g108320	AT1G49570	Peroxidase superfamily protein	NA	Peroxidase
Solyc01g109500	AT1G49320	Encodes USPL1, a BURP domain protein targeted to the protein storage vacuoles.	UNKNOWN SEED PROTEIN LIKE 1 (USPL1)	BURP domain-containing protein
Solyc02g022900	AT2G34770	encodes a fatty acid hydroxylase, required for the AtBI-1-mediated suppression of programmed cell death.	FAH1, ATFAH1 | fatty acid hydroxylase 1	Unknown Protein
Solyc02g024070	AT2G34710	Dominant PHB mutations cause transformation of abaxial leaf fates into adaxial leaf fates.	PHABULOSA (PHB)	Class III homeodomain-leucine zipper
Solyc02g067100	AT5G15510	TPX2 (targeting protein for Xklp2) protein family	NA	Targeting protein for Xklp2 containing protein expressed
Solyc02g069510	AT1G07090	LIGHT-DEPENDENT SHORT HYPOCOTYLS-like protein (DUF640)	LIGHT SENSITIVE HYPOCOTYLS 6 (LSH6)	Light-dependent short hypocotyls 1
Solyc02g069600	AT5G36110	member of CYP716A	CYTOCHROME P45NA, FAMILY 716, SUBFAMILY A, POLYPEPTIDE 1 (CYP716A1)	Cytochrome P450
Solyc02g071800	AT1G07650	Leucine-rich repeat transmembrane protein kinase	NA	Receptor like kinase, RLK
Solyc02g077240	AT5G54960	pyruvate decarboxylase-2	PYRUVATE DECARBOXYLASE-2 (PDC2)	Pyruvate decarboxylase
Solyc02g077330	AT5G45950	GDSL-motif esterase/acyltransferase/lipase.	NA	GDSL esterase/lipase At5g45950
Solyc02g081120	AT1G62360	Class I knotted-like homeodomain protein that is required for shoot apical meristem (SAM) formation	SHOOT MERISTEMLESS (STM)	Knotted-1-like homeobox protein H1
Solyc02g083950	AT2G17950	Homeobox gene controlling the stem cell pool.	WUSCHEL (WUS)	WUSCHEL-related homeobox-containing protein 4
Solyc02g084570	AT4G36220	encodes ferulate 5-hydroxylase (F5H). Involved in lignin biosynthesis.	FERULIC ACID 5-HYDROXYLASE 1 (FAH1)	Cytochrome P450
Solyc02g088130	AT3G29034	transmembrane protein	NA	Unknown Protein
Solyc02g089210	AT1G69120	Floral homeotic gene encoding a MADS domain protein homologous to SRF transcription factors.	APETALA1 (AP1)	MADS box transcription factor
Solyc02g092530	AT4G37560	Acetamidase/Formamidase family protein	NA	Formamidase
Solyc02g093760	AT3G27330	zinc finger (C3HC4-type RING finger) family protein	NA	Tripartite motif-containing 25
Solyc03g007500	AT5G53280	An integral outer envelope membrane protein (as its homolog PDV2), component of the plastid division machinery.	PLASTID DIVISION1 (PDV1)	Unknown Protein
Solyc03g081230	AT5G53730	Late embryogenesis abundant (LEA) hydroxyproline-rich glycoprotein family	NDR1/HIN1-LIKE 26 (NHL26)	NHL1
Solyc03g095370	NA	#N/A	NA	Unknown Protein
Solyc03g096730	AT2G39770	Encodes a GDP-mannose pyrophosphorylase/ mannose-1-pyrophosphatase.	CYTOKINESIS DEFECTIVE 1 (CYT1)	GDP-D-mannose pyrophosphorylase 1
Solyc03g096960	AT1G08580	hypothetical protein	NA	Pm52 protein
Solyc03g097010	AT3G03070	NADH-ubiquinone oxidoreductase-like protein	NA	NADH dehydrogenase
Solyc03g097150	AT5G16760	Encodes a inositol 1,3,4-trisphosphate 5/6-kinase.	INOSITOL (1,3,4) P3 5/6-KINASE 1 (ITPK1)	Inositol-tetrakisphosphate 1-kinase 1
Solyc03g097230	AT3G02910	AIG2-like (avirulence induced gene) family protein	NA	Protein containing AIG2-like domain
Solyc03g098710	AT1G17860	Kunitz family trypsin and protease inhibitor protein	NA	Kunitz-type proteinase inhibitor A4
Solyc03g112540	AT5G50130	NAD(P)-binding Rossmann-fold superfamily protein	NA	Retinol dehydrogenase 12
Solyc03g118890	AT1G18030	Protein phosphatase 2C family protein	NA	Serine/threonine phosphatase family protein
Solyc03g121850	AT1G05950	hypothetical protein	NA	Aleurone layer morphogenesis protein
Solyc03g123390	AT1G17430	alpha/beta-Hydrolases superfamily protein	NA	Hydrolase
Solyc03g123430	AT1G72570	Integrase-type DNA-binding superfamily protein	NA	AP2-like ethylene-responsive transcription factor At1g16060
Solyc04g008330	AT3G53160	UDP-glucosyl transferase 73C7	UDP-GLUCOSYL TRANSFERASE 73C7 (UGT73C7)	Glucosyltransferase
Solyc04g011770	NA	#N/A	NA	Unknown Protein
Solyc04g014520	AT1G55230	proteinase inhibitor I4, serpin (DUF716)	NA	Plant viral-response family protein
Solyc04g016120	NA	#N/A	NA	Unknown Protein
Solyc04g040220	AT2G41370	Encodes BOP2, a cytoplasmic and nuclear-localized NPR1 like protein with BTB/POZ domain and ankyrin repeats.	BLADE ON PETIOLE2 (BOP2)	NPR1-like protein
Solyc04g049920	AT3G54770	Encodes a putative RNA binding protein that is localized in the nucleus and affects ABA-regulated seed germination of Arabidopsis.	ABA-REGULATED RNA-BINDING PROTEIN 1 (ARP1)	RNA binding protein-like
Solyc04g051280	AT1G65090	nucleolin	NA	F16G16.9 protein
Solyc04g054740	AT5G10170	myo-inositol-1-phosphate synthase isoform 3.	MYO-INOSITOL-1-PHOSPHATE SYNTHASE 3 (MIPS3)	Inositol-3-phosphate synthase
Solyc04g054990	AT4G39730	Lipase/lipooxygenase, PLAT/LH2 family protein	PLAT DOMAIN PROTEIN 1 (PLAT1)	Lipoxygenase homology domain-containing protein 1
Solyc04g064620	AT1G21460	Nodulin MtN3 family protein	(SWEET1)	RAG1-activating protein 1 homolog
Solyc04g075000	AT1G28390	Protein kinase superfamily protein	NA	Serine/threonine protein kinase
Solyc04g077490	AT4G37750	ANT is required for control of cell proliferation and encodes a putative transcriptional regulator similar to AP2.	AINTEGUMENTA (ANT)	AP2-like ethylene-responsive transcription factor At1g16060
Solyc04g079570	AT3G50410	Arabidopsis Dof protein containing a single 51-amino acid zinc finger DNA-binding domain	OBF BINDING PROTEIN 1 (OBP1)	Dof zinc finger protein
Solyc04g082050	AT4G35750	SEC14 cytosolic factor family protein / phosphoglyceride transfer family protein	NA	Cellular retinaldehyde-binding/triple function C-terminal
Solyc04g082100	NA	#N/A	NA	Unknown Protein
Solyc05g006740	AT1G10370	Encodes GSTU17 (Glutathione S-Transferase U17). .	EARLY-RESPONSIVE TO DEHYDRATION 9 (ERD9)	Glutathione S-transferase
Solyc05g008140	NA	#N/A	NA	Unknown Protein
Solyc05g014000	AT1G67750	Pectate lyase family protein	NA	Pectate lyase
Solyc05g024160	AT5G50850	Transketolase family protein	MACCI-BOU (MAB1)	Pyruvate dehydrogenase E1 component subunit beta
Solyc05g054320	AT4G02340	alpha/beta-Hydrolases superfamily protein	NA	Epoxide hydrolase
Solyc05g054340	AT1G59780	NB-ARC domain-containing disease resistance protein	NA	Cc-nbs-lrr, resistance protein
Solyc06g005390	AT2G28720	Histone superfamily protein	NA	Histone H2B
Solyc06g005750	AT1G07420	Arabidopsis thaliana sterol 4-alpha-methyl-oxidase mRNA.	STEROL 4-ALPHA-METHYL-OXIDASE 2-1 (SMO2-1)	Sterol 4-alpha-methyl-oxidase 2
Solyc06g050600	AT5G01660	influenza virus NS1A-binding protein	NA	Kelch-like protein
Solyc06g053830	AT3G23050	Transcription regulator acting as repressor of auxin-inducible gene expression.	INDOLE-3-ACETIC ACID 7 (IAA7)	Auxin responsive protein
Solyc06g054640	AT2G38820	DNA-directed RNA polymerase subunit beta-beta protein, putative (DUF506)	NA	Plant-specific domain TIGR01615 family protein
Solyc06g059740	AT1G77120	Catalyzes the reduction of acetaldehyde using NADH as reductant.	ALCOHOL DEHYDROGENASE 1 (ADH1)	Alcohol dehydrogenase 2
Solyc06g059930	AT3G14520	Encodes a sesterterpene synthase responsible for the biosynthesis of the tricyclic sesterterpene (+)-thalianatriene with a 11-6-5 fused ring system.	TERPENE SYNTHASE 18 (TPS18)	Sesquiterpene synthase 1
Solyc06g060010	AT5G23960	Encodes a sesquiterpene synthase involved in generating all of the group A sesquiterpenes found in the Arabidopsis floral volatile blend.	TERPENE SYNTHASE 21 (TPS21)	Alpha-humulene/
Solyc06g060610	AT1G62620	Flavin-binding monooxygenase family protein	NA	Flavin-containing monooxygenase family protein
Solyc06g065970	AT2G45180	Bifunctional inhibitor/lipid-transfer protein/seed storage 2S albumin superfamily protein	NA	Cortical cell-delineating protein
Solyc06g068680	AT5G47910	NADPH/respiratory burst oxidase protein D (RbohD).	RESPIRATORY BURST OXIDASE HOMOLOGUE D (RBOHD)	Respiratory burst oxidase-like protein
Solyc06g069730	AT3G47470	Encodes a chlorophyll a/b-binding protein that is more similar to the PSI Cab proteins than the PSII cab proteins.	LIGHT-HARVESTING CHLOROPHYLL-PROTEIN COMPLEX I SUBUNIT A4 (LHCA4)	Chlorophyll a-b binding protein 4, chloroplastic
Solyc06g069790	AT1G74670	Gibberellin-regulated family protein	GA-STIMULATED ARABIDOPSIS 6 (GASA6)	Gibberellin-regulated protein
Solyc06g073190	AT3G59480	pfkB-like carbohydrate kinase family protein	FRUCTOKINASE 4 (FRK4)	Fructokinase-like
Solyc06g074060	AT2G27250	#N/A	NA	Unknown Protein
Solyc06g074390	AT4G33790	Encodes an alcohol-forming fatty acyl-CoA reductase	ECERIFERUM 4 (CER4)	Fatty acyl coA reductase
Solyc06g075520	AT1G75270	dehydroascorbate reductase 2	DEHYDROASCORBATE REDUCTASE 2 (DHAR2)	Dehydroascorbate reductase 1
Solyc06g075550	AT1G07870	Protein kinase superfamily protein	NA	Serine/threonine kinase
Solyc06g076210	AT1G13790	Belongs to a subgroup of SGS3-like proteins that act redundantly in RNA-directed DNA methylation	FACTOR OF DNA METHYLATION 4 (FDM4)	X1
Solyc07g006680	AT3G26040	HXXXD-type acyl-transferase family protein	NA	Hydroxycinnamoyl CoA quinate transferase
Solyc07g008180	AT2G26580	plant-specific transcription factor YABBY family protein	YABBY5 (YAB5)	YABBY-like transcription factor CRABS CLAW-like protein
Solyc07g008570	AT5G50400	purple acid phosphatase 27	PURPLE ACID PHOSPHATASE 27 (PAP27)	Purple acid phosphatase
Solyc07g043120	AT3G21790	UDP-Glycosyltransferase superfamily protein	NA	UDP-glucosyltransferase
Solyc07g061750	AT1G03670	Ankyrin repeat containing protein	NA	Ankyrin repeat family protein-like
Solyc08g008310	AT4G23850	AMP-dependent synthetase and ligase family protein	LONG-CHAIN ACYL-COA SYNTHETASE 4 (LACS4)	Long-chain-fatty-acid-CoA ligase
Solyc08g061910	NA	#N/A	NA	Unknown Protein
Solyc08g066490	AT2G25790	Leucine-rich receptor-like protein kinase family protein	STERILITY-REGULATING KINASE MEMBER 1 (SKM1)	Receptor like kinase, RLK
Solyc08g067610	AT1G15520	ABC transporter family involved in ABA transport and resistance to lead. Localizes to plasma membrane.	ATP-BINDING CASSETTE G4NA (ABCG4NA)	ATP-binding cassette transporter
Solyc08g077230	AT4G18020	Encodes pseudo-response regulator 2 (APRR2) that interacts with a calcium sensor (CML9).	(APRR2)	Two-component response regulator ARR11
Solyc08g077460	AT1G32740	SBP (S-ribonuclease binding protein) family protein	NA	S-ribonuclease binding protein SBP1
Solyc08g079310	AT4G12320	member of CYP706A	CYTOCHROME P45NA, FAMILY 7NA6, SUBFAMILY A, POLYPEPTIDE 6 (CYP7NA6A6)	Cytochrome P450
Solyc09g007260	AT2G28550	related to AP2.7	RELATED TO AP2.7 (RAP2.7)	AP2-like ethylene-responsive transcription factor At1g79700
Solyc09g009700	AT5G03610	GDSL-motif esterase/acyltransferase/lipase.	NA	GDSL esterase/lipase At5g03610
Solyc09g018010	AT2G38530	Involved in lipid transfer between membranes and plays a role in maintaining the integrity of the cuticle-cell wall interface.	LIPID TRANSFER PROTEIN 2 (LTP2)	Non-specific lipid-transfer protein
Solyc09g059220	AT2G31490	neuronal acetylcholine receptor subunit alpha-5	NA	Unknown Protein
Solyc09g065170	NA	#N/A	NA	GA2
Solyc09g075750	AT5G26230	Encodes a member of the MAKR (MEMBRANE-ASSOCIATED KINASE REGULATOR) gene family.	MEMBRANE-ASSOCIATED KINASE REGULATOR 1 (MAKR1)	Unknown Protein
Solyc09g082620	AT4G14723	EPIDERMAL PATTERNING FACTOR-like protein	CHALLAH-LIKE 2 (CLL2)	EPIDERMAL PATTERNING FACTOR-like protein 4
Solyc09g084450	AT2G38870	Predicted to encode a PR (pathogenesis-related) peptide that belongs to the PR-6 proteinase inhibitor family.	NA	Chymotrypsin inhibitor-2
Solyc09g089530	AT2G38870	Predicted to encode a PR (pathogenesis-related) peptide that belongs to the PR-6 proteinase inhibitor family.	NA	Proteinase inhibitor I
Solyc09g091490	AT1G11950	Transcription factor jumonji (jmjC) domain-containing protein	NA	Transcription factor jumonji domain-containing protein
Solyc10g045100	AT3G05170	Phosphoglycerate mutase family protein	NA	Phosphoglycerate mutase
Solyc10g078700	AT3G57920	Encodes a putative transcriptional regulator that is involved in the vegetative to reproductive phase transition.	SQUAMOSA PROMOTER BINDING PROTEIN-LIKE 15 (SPL15)	Squamosa promoter-binding protein
Solyc10g079950	AT2G15490	UDP-glycosyltransferase 73B4	UDP-GLYCOSYLTRANSFERASE 73B4 (UGT73B4)	UDP-glucosyltransferase HvUGT5876
Solyc10g081260	AT3G03620	MATE efflux family protein	NA	Multidrug resistance protein mdtK
Solyc10g083330	AT2G36220	hypothetical protein	NA	Calcium/calmodulin protein kinase
Solyc10g085280	AT3G11340	Encodes a glucosyltransferase that conjugates isoleucic acid and modulates plant defense and senescence.	UDP-DEPENDENT GLYCOSYLTRANSFERASE 76B1 (UGT76B1)	UDP-glucosyltransferase
Solyc11g006230	AT5G28640	Encodes a protein with similarity to mammalian transcriptional coactivator that is involved in cell proliferation during leaf and flower development.	ANGUSTIFOLIA 3 (AN3)	Calcium-responsive transactivator
Solyc11g007930	AT1G07790	Encodes a histone 2B (H2B) protein.	(HTB1)	Histone H2B
Solyc11g010960	AT4G39330	cinnamyl alcohol dehydrogenase 9	CINNAMYL ALCOHOL DEHYDROGENASE 9 (CAD9)	Alcohol dehydrogenase
Solyc11g011920	AT5G17330	Encodes one of two isoforms of glutamate decarboxylase. The mRNA is cell-to-cell mobile.	GLUTAMATE DECARBOXYLASE (GAD)	Glutamate decarboxylase
Solyc11g013290	AT5G18410	distorted trichomes and exhibits a diffuse actin cytoskeleton	PIROGI 121 (PIR121)	Cytoplasmic FMR1 interacting protein 1
Solyc11g021360	NA	#N/A	NA	Unknown Protein
Solyc11g040040	AT3G19850	Phototropic-responsive NPH3 family protein	NA	Phototropic-responsive NPH3 family protein
Solyc11g066970	AT2G27740	RAB6-interacting golgin (DUF662)	NA	cDNA clone J033118E13 full insert sequence
Solyc11g071290	AT1G32780	GroES-like zinc-binding dehydrogenase family protein	NA	Alcohol dehydrogenase
Solyc11g071480	AT5G48930	At5g48930 has been shown to encode for the hydroxycinnamoyl-Coenzyme A shikimate/quinate hydroxycinnamoyltransferase (HCT) both synthesizing and catabolizing the hydroxycinnamoylesters (coumaroyl/caffeoyl shikimate and quinate) involved in the phenylpropanoid pathway.	HYDROXYCINNAMOYL-COA SHIKIMATE/QUINATE HYDROXYCINNAMOYL TRANSFERASE (HCT)	Hydroxycinnamoyl CoA shikimate/quinate hydroxycinnamoyltransferase-like protein
Solyc11g072110	AT1G55290	encodes a protein whose sequence is similar to oxidoreductase, 2OG-Fe(II) oxygenase	(F6'H2)	1-AMINOCYCLOPROPANE-1-CARBOXYLATE OXIDASE-like protein
Solyc11g072120	AT1G55290	encodes a protein whose sequence is similar to oxidoreductase, 2OG-Fe(II) oxygenase	(F6'H2)	2-oxoglutarate-dependent dioxygenase
Solyc12g005430	AT3G26040	HXXXD-type acyl-transferase family protein	NA	Acyltransferase-like protein
Solyc12g005700	AT2G32280	Encodes a member of a plant-specific gene family that is required for embryo provasculature development.	VASCULATURE COMPLEXITY AND CONNECTIVITY (VCC)	Unknown Protein
Solyc12g005800	AT1G01380	ETC1 is involved in trichome and root hair patterning in Arabidopsis.	ENHANCER OF TRY AND CPC 1 (ETC1)	MYB transcription factor MYB73
Solyc12g013710	AT5G54190	light-dependent NADPH:protochlorophyllide oxidoreductase A	PROTOCHLOROPHYLLIDE OXIDOREDUCTASE A (PORA)	Protochlorophyllide reductase
Solyc12g040800	AT1G48590	Calcium-dependent lipid-binding (CaLB domain) family protein	C2-DOMAIN ABA-RELATED 5 (CAR5)	C2 domain-containing protein
Solyc12g042890	AT3G15650	alpha/beta-Hydrolases superfamily protein	NA	Acyl-protein thioesterase 2
Solyc12g044820	AT3G21250	member of MRP subfamily	ATP-BINDING CASSETTE C8 (ABCC8)	Multidrug resistance protein ABC transporter family
Solyc12g056160	AT5G41610	member of Putative Na+/H+ antiporter family	CATION/H+ EXCHANGER 18 (CHX18)	Cation/H
Solyc12g082730	AT5G65930	encodes a novel member of the kinesin superfamily of motor proteins. recessive mutations have reduced number of trichome branches.	ZWICHEL (ZWI)	Kinesin-like calmodulin binding protein

## Sheet: DEGs between WT vs RNAi-SlCLV3
DEGs identified between WT and RNAi-SlCLV3 using whole-mRNA-seq with adj.P<0.05 at three developmental points
IM+FM+2dpi	4dpi	6dpi
Solyc07g061750	Solyc07g061750	Solyc02g050270
Solyc02g079510	Solyc11g021360	Solyc07g061770
Solyc11g021360	Solyc07g061760	Solyc07g061760
Solyc07g061760	Solyc07g061770	Solyc07g061750
Solyc02g050270	Solyc01g049880	Solyc11g021360
Solyc03g121850	Solyc02g050270	Solyc01g049880
Solyc01g049880	Solyc04g081700	Solyc03g121850
Solyc07g061770	Solyc02g079510	Solyc04g081700
Solyc04g081700	Solyc03g121850	Solyc03g095970
Solyc12g096900	Solyc01g057390	Solyc02g079510
Solyc11g072110	Solyc01g065500	Solyc07g007770
Solyc05g054340	Solyc00g011660	Solyc00g011660
Solyc11g012360	Solyc03g043580	Solyc01g065500
Solyc04g064620	Solyc01g098720	Solyc09g075320
Solyc03g043580	Solyc09g064750	Solyc03g071650
Solyc01g057390	Solyc01g007070	Solyc01g057390
Solyc06g074060	Solyc08g008310	Solyc08g008310
Solyc00g011660	Solyc03g095970	Solyc03g043580
Solyc07g055540	Solyc06g074060	Solyc09g064750
Solyc01g108800	Solyc04g025510	Solyc06g074320
Solyc12g040860	Solyc03g071650	Solyc06g008710
Solyc05g055330	Solyc09g075320	Solyc11g069890
Solyc06g008710	Solyc06g009810	Solyc00g011550
Solyc09g089690	Solyc11g011920	Solyc03g042510
Solyc06g009810	Solyc11g012360	Solyc02g087550
Solyc08g078950	Solyc01g099970	Solyc11g069590
Solyc00g011550	Solyc01g010150	Solyc12g039080
Solyc01g108500	Solyc07g007770	Solyc06g009810
Solyc03g042510	Solyc12g044410	Solyc06g054640
Solyc09g089530	Solyc05g041220	Solyc02g069600
Solyc03g083960	Solyc05g054340	Solyc03g044110
Solyc09g064750	Solyc12g056920	Solyc01g093980
Solyc03g071650	Solyc08g066490	Solyc01g010630
Solyc07g043410	Solyc02g087550	Solyc02g086460
Solyc06g068570	Solyc11g069890	Solyc04g057790
Solyc08g066500	Solyc06g008710	Solyc05g041220
Solyc08g008310	Solyc01g010630	Solyc12g056920
Solyc07g007770	Solyc00g011550	Solyc06g051140
Solyc12g011200	Solyc03g042510	Solyc10g039400
Solyc09g007260	Solyc02g089930	Solyc05g024230
Solyc06g054640	Solyc10g039400	Solyc01g079980
Solyc12g094720	Solyc11g069590	Solyc05g050340
Solyc01g065500	Solyc11g067270	Solyc07g055540
Solyc07g061740	Solyc04g073950	Solyc02g024070
Solyc11g062060	Solyc07g056280	Solyc04g081560
Solyc08g075940	Solyc04g057790	Solyc09g075300
Solyc12g044410	Solyc06g008820	Solyc05g006210
Solyc01g007070	Solyc03g081230	Solyc05g006150
Solyc08g077230	Solyc04g008330	Solyc06g008420
Solyc04g055260	Solyc04g049190	Solyc08g062290
Solyc02g087550	Solyc02g084570	Solyc02g071720
Solyc12g056480	Solyc06g068570	Solyc04g048900
Solyc03g098710	Solyc09g075300	Solyc11g012360
Solyc02g079500	Solyc11g051160	Solyc06g074060
Solyc02g088510	Solyc08g062290	Solyc04g009860
Solyc11g069590	Solyc01g100600	Solyc03g031730
Solyc02g081670	Solyc03g044110	Solyc06g008820
Solyc03g044110	Solyc02g089210	Solyc05g053990
Solyc03g083610	Solyc11g010380	Solyc05g006140
Solyc01g099970	Solyc04g009850	Solyc04g008330
Solyc02g037530	Solyc06g051140	Solyc06g071990
Solyc12g056920	Solyc09g098130	Solyc02g083950
Solyc01g104220	Solyc04g009130	Solyc01g104220
Solyc11g011920	Solyc03g006910	Solyc11g006230
Solyc03g095970	Solyc07g008380	Solyc08g074890
Solyc04g009850	Solyc12g096900	Solyc06g064900
Solyc07g056280	Solyc04g076480	Solyc11g071410
Solyc06g064900	Solyc09g083130	Solyc02g089210
Solyc09g098130	Solyc03g120910	Solyc04g009850
Solyc04g009130	Solyc10g076400	Solyc12g096900
Solyc02g080510	Solyc01g104220	Solyc04g016120
Solyc10g039400	Solyc05g006210	Solyc10g037910
Solyc02g085500	Solyc06g064900	Solyc05g053050
Solyc01g090460	Solyc01g108940	Solyc01g099970
Solyc01g092950	Solyc08g075940	Solyc02g084570
Solyc02g084410	Solyc01g104400	Solyc11g011920
Solyc08g067410	Solyc10g085700	Solyc02g022900
Solyc11g064800	Solyc08g074890	Solyc12g094650
Solyc02g089930	Solyc06g054640	Solyc04g009130
Solyc07g062860	Solyc07g055540	Solyc05g051380
Solyc04g057790	Solyc04g074500	Solyc09g059240
Solyc01g093980	Solyc04g071400	Solyc06g065870
Solyc12g009050	Solyc12g039080	Solyc08g067410
Solyc02g090410	Solyc05g024230	Solyc07g038120
Solyc09g098100	Solyc04g064620	Solyc12g094440
Solyc10g085700	Solyc09g014530	Solyc02g081120
Solyc02g069600	Solyc11g062060	Solyc05g054340
Solyc04g006980	Solyc07g008390	Solyc12g040860
Solyc02g090450	Solyc06g071990	Solyc05g051620
Solyc12g005300	Solyc04g016120	Solyc03g121350
Solyc07g008810	Solyc10g018140	Solyc08g016160
Solyc01g020500	Solyc01g079980	Solyc04g014450
Solyc07g008180	Solyc05g010690	Solyc07g008810
Solyc12g039080	Solyc07g008710	Solyc08g066910
Solyc12g044200	Solyc09g018010	Solyc05g006660
Solyc11g068360	Solyc08g066500	Solyc04g050220
Solyc00g033460	Solyc08g016160	Solyc05g052280
Solyc03g083060	Solyc03g006240	Solyc12g096610
Solyc06g050510	Solyc12g011200	Solyc06g059930
Solyc07g052970	Solyc02g092530	Solyc04g074500
Solyc05g013440	Solyc07g043660	Solyc12g044410
Solyc07g017950	Solyc01g096120	Solyc04g058000
Solyc09g075320	Solyc06g008610	Solyc07g065540
Solyc01g005040	Solyc07g055750	Solyc08g006760
Solyc04g008330	Solyc02g069600	Solyc09g011580
Solyc11g071600	Solyc08g079370	Solyc12g042980
Solyc03g121060	Solyc08g067530	Solyc04g064620
Solyc08g075920	Solyc08g080100	Solyc09g059650
Solyc06g083080	Solyc12g094440	Solyc09g061940
Solyc11g071410	Solyc08g066910	Solyc03g006910
Solyc01g017600	Solyc03g031730	Solyc06g083700
Solyc02g090340	Solyc07g038120	Solyc01g096880
Solyc09g091780	Solyc03g006030	Solyc05g008940
Solyc09g092710	Solyc02g068410	Solyc08g066490
Solyc01g060140	Solyc05g008210	Solyc09g098130
Solyc02g083570	Solyc02g024070	Solyc11g020100
Solyc02g022890	Solyc04g005230	Solyc03g114940
Solyc08g077460	Solyc04g077490	Solyc10g084960
Solyc01g099210	Solyc07g008300	Solyc12g013690
Solyc03g007500	Solyc12g042890	Solyc08g006770
Solyc06g072350	Solyc03g114940	Solyc03g119590
Solyc09g057630	Solyc03g025320	Solyc08g005670
Solyc04g077050	Solyc07g043630	Solyc04g007070
Solyc06g053830	Solyc04g079600	Solyc07g055160
Solyc01g109120	Solyc02g089050	Solyc03g097150
Solyc06g008420	Solyc12g094720	Solyc04g019320
Solyc03g111550	Solyc01g087240	Solyc01g010230
Solyc01g094970	Solyc12g014530	Solyc07g052070
Solyc10g085460	Solyc12g044820	Solyc07g007720
Solyc12g009490	Solyc02g092440	Solyc10g078550
Solyc07g062810	Solyc09g066010	Solyc02g071350
Solyc05g009900	Solyc04g014520	Solyc03g119200
Solyc01g079980	Solyc04g048900	Solyc08g022130
Solyc11g071430	Solyc12g042110	Solyc09g090130
Solyc11g010120	Solyc04g008900	Solyc05g018340
Solyc11g066380	Solyc09g059650	Solyc07g008300
Solyc09g083130	Solyc07g061740	Solyc11g007400
Solyc12g088470	Solyc05g050340	Solyc03g007850
Solyc05g009380	Solyc07g008180	Solyc08g068870
Solyc04g080970	Solyc04g005550	Solyc04g081950
Solyc10g018140	Solyc04g050220	Solyc04g014400
Solyc05g006210	Solyc04g081560	Solyc01g005040
Solyc10g079460	Solyc09g009880	Solyc01g020500
Solyc06g051140	Solyc02g083950	Solyc03g121440
Solyc11g040040	Solyc10g075030	Solyc02g071800
Solyc02g071820	Solyc02g088080	Solyc07g045550
Solyc03g118890	Solyc12g040860	Solyc05g056490
Solyc08g080100	Solyc09g030450	Solyc01g009190
Solyc10g084340	Solyc09g091490	Solyc03g045140
Solyc02g077610	Solyc12g094650	Solyc01g098720
Solyc02g085870	Solyc12g042090	Solyc01g006430
Solyc01g010250	Solyc04g016430	Solyc06g060800
Solyc04g016120	Solyc01g098560	Solyc02g068410
Solyc12g006860	Solyc01g020500	Solyc06g059910
Solyc08g079100	Solyc06g008420	Solyc06g074850
Solyc09g065170	Solyc11g071430	Solyc10g008220
Solyc03g113210	Solyc01g103500	Solyc01g111730
Solyc03g114840	Solyc01g010240	Solyc05g008210
Solyc03g005960	Solyc09g092710	Solyc04g012010
Solyc10g006330	Solyc12g057000	Solyc03g007500
Solyc11g006230	Solyc12g009050	Solyc12g098090
Solyc07g043130	Solyc10g084960	Solyc04g008130
Solyc02g071350	Solyc08g068960	Solyc08g062370
Solyc02g077390	Solyc05g006150	Solyc09g007360
Solyc06g035530	Solyc09g065240	Solyc01g111500
Solyc09g091490	Solyc11g068360	Solyc02g084790
Solyc09g010230	Solyc01g009900	Solyc04g082830
Solyc07g065110	Solyc03g083960	Solyc03g006030
Solyc01g104110	Solyc06g065870	Solyc09g083060
Solyc03g120910	Solyc04g070970	Solyc11g010240
Solyc02g068380	Solyc05g051620	Solyc10g045100
Solyc11g010800	Solyc11g006230	Solyc09g018010
Solyc03g118740	Solyc06g050610	Solyc01g006540
Solyc02g088520	Solyc12g056980	Solyc07g008670
Solyc10g085380	Solyc01g014840	Solyc11g071430
Solyc11g068950	Solyc12g056160	Solyc10g009150
Solyc01g111350	Solyc03g095370	Solyc01g104110
Solyc05g024230	Solyc04g014450	Solyc04g026130
Solyc12g005560	Solyc11g072580	Solyc08g067340
Solyc06g008820	Solyc12g096920	Solyc06g008610
Solyc04g054740	Solyc02g071350	Solyc08g005710
Solyc05g051620	Solyc02g092600	Solyc05g050360
Solyc03g113120	Solyc06g005390	Solyc10g085700
Solyc09g064810	Solyc10g008240	Solyc04g054310
Solyc03g098780	Solyc05g012810	Solyc04g049190
Solyc05g054010	Solyc04g008920	Solyc06g063270
Solyc11g066800	Solyc04g019320	Solyc09g089730
Solyc06g051750	Solyc01g108800	Solyc11g067060
Solyc02g088080	Solyc07g007760	Solyc10g047320
Solyc07g042550	Solyc02g092630	Solyc01g014250
Solyc12g044920	Solyc12g089230	Solyc12g089310
Solyc05g050360	Solyc08g079330	Solyc09g083130
Solyc01g099910	Solyc10g085380	Solyc04g009640
Solyc06g074350	Solyc03g123430	Solyc06g083860
Solyc03g081230	Solyc11g072100	Solyc11g071290
Solyc10g005210	Solyc06g069790	Solyc07g061740
Solyc09g091550	Solyc01g094680	Solyc07g063770
Solyc04g025510	Solyc01g010230	Solyc04g009240
Solyc02g091690	Solyc03g097010	Solyc02g032170
Solyc09g083440	Solyc05g013220	Solyc04g011440
Solyc02g079490	Solyc09g082190	Solyc04g074020
Solyc02g093610	Solyc12g044320	Solyc03g093700
Solyc08g062290	Solyc06g075260	Solyc11g010380
Solyc08g016160	Solyc08g061970	Solyc01g092950
Solyc07g007180	Solyc04g008910	Solyc10g080870
Solyc10g084960	Solyc12g096250	Solyc12g038800
Solyc04g009180	Solyc02g087880	Solyc07g007790
Solyc06g064880	Solyc12g088470	Solyc03g115600
Solyc08g080130	Solyc09g007260	Solyc03g119440
Solyc11g010380	Solyc00g010770	Solyc06g076210
Solyc02g089210	Solyc06g059870	Solyc12g094720
Solyc03g116910	Solyc05g055330	Solyc01g007070
Solyc08g074890	Solyc10g037910	Solyc09g005470
Solyc03g065250	Solyc05g006660	Solyc11g007430
Solyc09g059220	Solyc08g029230	Solyc05g055330
Solyc09g064740	Solyc09g064810	Solyc12g099450
Solyc02g093970	Solyc12g010590	Solyc01g010600
Solyc08g066490	Solyc07g053020	Solyc08g079370
Solyc03g113720	Solyc12g039100	Solyc09g082550
Solyc02g079600	Solyc01g006430	Solyc01g108780
Solyc08g081620	Solyc02g093850	Solyc10g076400
Solyc02g090070	Solyc10g080870	Solyc02g092530
Solyc10g006530	Solyc02g092150	Solyc04g025770
Solyc01g096740	Solyc07g041660	Solyc10g078700
Solyc04g009260	Solyc09g011580	Solyc01g098540
Solyc09g092720	Solyc06g008920	Solyc09g092430
Solyc01g091010	Solyc06g073190	Solyc10g008240
Solyc06g082310	Solyc09g089690	Solyc04g008900
Solyc05g014560	Solyc11g066380	Solyc06g082710
Solyc06g071990	Solyc05g015910	Solyc08g014190
Solyc11g010790	Solyc06g068430	Solyc08g016770
Solyc05g009760	Solyc06g068880	Solyc06g084140
Solyc08g007770	Solyc11g069420	Solyc04g080100
Solyc01g099260	Solyc09g091880	Solyc01g005350
Solyc01g102980	Solyc12g100010	Solyc01g098040
Solyc12g044190	Solyc09g090470	Solyc11g042810
Solyc06g006110	Solyc12g013690	Solyc01g006930
Solyc01g096120	Solyc09g009870	Solyc02g080510
Solyc02g085510	Solyc04g008230	Solyc04g079570
Solyc04g079570	Solyc09g098100	Solyc07g040890
Solyc12g038800	Solyc05g006140	Solyc02g090690
Solyc03g118770	Solyc09g084470	Solyc08g080150
Solyc12g096870	Solyc09g092720	Solyc10g086460
Solyc03g120040	Solyc02g069810	Solyc07g007760
Solyc01g093960	Solyc11g071450	Solyc03g116370
Solyc03g117250	Solyc03g005960	Solyc10g049740
Solyc10g047240	Solyc05g005600	Solyc01g104400
Solyc02g085400	Solyc01g096750	Solyc07g062860
Solyc04g074050	Solyc05g053990	Solyc10g019270
Solyc04g054800	Solyc12g042980	Solyc10g048030
Solyc09g005070	Solyc09g092270	Solyc01g105450
Solyc04g074700	Solyc03g005140	Solyc02g022890
Solyc11g032050	Solyc03g082580	Solyc08g014230
Solyc06g048570	Solyc12g096530	Solyc04g008920
Solyc04g040220	Solyc09g011080	Solyc08g078400
Solyc03g032220	Solyc01g110200	Solyc11g012680
Solyc06g005560	Solyc03g114970	Solyc11g051160
Solyc00g179240	Solyc06g064820
Solyc09g082760	Solyc02g084950
Solyc08g080470	Solyc04g009260
Solyc02g089290	Solyc10g045100
Solyc04g076880	Solyc04g055230
Solyc02g071360	Solyc01g006150
Solyc11g072120	Solyc02g081360
Solyc04g009250	Solyc12g040800
Solyc11g066360	Solyc02g070500
Solyc04g072030	Solyc02g084290
Solyc10g076840	Solyc05g007510
Solyc04g007100	Solyc01g098500
Solyc07g062520	Solyc03g083610
Solyc08g036570	Solyc09g007570
Solyc03g117180	Solyc08g022130
Solyc06g049070	Solyc04g082830
Solyc04g005550	Solyc10g019270
Solyc01g107430	Solyc01g094220
Solyc02g086370	Solyc01g094250
Solyc02g091910	Solyc03g121350
Solyc05g009990	Solyc05g053330
Solyc11g069990	Solyc10g081260
Solyc02g092070	Solyc02g080820
Solyc02g080260	Solyc05g005610
Solyc03g006240	Solyc10g086030
Solyc03g097150	Solyc07g032740
Solyc08g078670	Solyc03g007850
Solyc06g005750	Solyc07g054340
Solyc09g097930	Solyc07g006370
Solyc08g079030	Solyc04g051690
Solyc12g094650	Solyc05g039940
Solyc12g013710	Solyc05g007980
Solyc01g110360	Solyc01g108320
Solyc06g068650	Solyc02g084710
Solyc06g065870	Solyc08g061910
Solyc06g068430	Solyc02g086450
Solyc11g045520	Solyc01g099170
Solyc09g061940	Solyc03g043850
Solyc02g086450	Solyc11g008540
Solyc09g011080	Solyc12g049580
Solyc05g010010	Solyc08g066820
Solyc07g052230	Solyc04g072460
Solyc06g035580	Solyc01g099630
Solyc04g049920	Solyc07g021630
Solyc12g055920	Solyc09g005650
Solyc01g080220	Solyc01g111730
Solyc10g085670	Solyc04g080920
Solyc07g008570	Solyc07g006380
Solyc03g121610	Solyc01g093980
Solyc05g006490	Solyc04g012010
Solyc08g080460	Solyc11g012200
Solyc09g072630	Solyc11g066010
Solyc06g075260	Solyc08g059730
Solyc05g050280	Solyc01g009190
Solyc08g014280	Solyc04g007070
Solyc09g072690	Solyc07g008810
Solyc02g082620	Solyc03g111550
Solyc03g058430	Solyc03g007560
Solyc12g094660	Solyc02g092570
Solyc04g005920	Solyc02g063440
Solyc11g072490	Solyc11g007930
Solyc08g067030	Solyc01g100490
Solyc01g097290	Solyc11g066970
Solyc02g024070	Solyc01g066490
Solyc01g105280	Solyc06g051170
Solyc04g026110	Solyc02g078850
Solyc05g053990	Solyc05g008600
Solyc09g089500	Solyc01g105280
Solyc11g011030	Solyc03g116910
Solyc06g065970	Solyc05g056360
Solyc01g068360	Solyc03g123670
Solyc08g077920	Solyc01g098190
Solyc08g082940	Solyc02g081670
Solyc03g006100	Solyc08g067610
Solyc03g116260	Solyc12g009510
Solyc06g082010	Solyc08g076400
Solyc11g008200	Solyc02g079600
Solyc09g059650	Solyc10g075100
Solyc01g066880	Solyc07g052670
Solyc01g086660	Solyc12g010790
Solyc09g090470	Solyc01g109500
Solyc04g082830	Solyc01g107590
Solyc01g060150	Solyc01g097950
Solyc08g044360	Solyc11g010960
Solyc02g093850	Solyc09g089530
Solyc05g053050	Solyc04g008130
Solyc12g044180	Solyc08g078040
Solyc02g068510	Solyc05g054490
Solyc02g084150	Solyc10g085670
Solyc12g015690	Solyc06g082980
Solyc01g099180	Solyc05g054330
Solyc05g006030	Solyc08g076250
Solyc03g006030	Solyc08g067540
Solyc01g081040	Solyc07g052100
Solyc11g071420	Solyc00g168200
Solyc08g005250	Solyc06g006040
Solyc08g006200	Solyc06g068030
Solyc10g039410	Solyc08g044360
Solyc11g065700	Solyc11g010240
Solyc06g072360	Solyc11g020100
Solyc02g093280	Solyc10g055250
Solyc10g079950	Solyc06g074730
Solyc06g069790	Solyc02g082620
Solyc04g009860	Solyc01g105800
Solyc06g005390	Solyc01g104010
Solyc01g099630	Solyc05g024160
Solyc04g014510	Solyc08g006770
Solyc03g007240	Solyc11g011090
Solyc04g077440	Solyc06g082710
Solyc05g012500	Solyc02g077330
Solyc04g077720	Solyc06g050600
Solyc10g008240	Solyc07g063770
Solyc03g096460	Solyc04g076960
Solyc05g050090	Solyc06g009710
Solyc03g098210	Solyc04g014870
Solyc03g034120	Solyc02g067550
Solyc02g087860	Solyc12g096880
Solyc07g005840	Solyc01g097920
Solyc01g096280	Solyc07g051960
Solyc02g087010	Solyc04g081950
Solyc03g115920	Solyc12g008510
Solyc07g032740	Solyc06g083810
Solyc10g075030	Solyc07g052380
Solyc09g025280	Solyc08g082040
Solyc03g121940	Solyc02g071820
Solyc02g077560	Solyc10g039410
Solyc09g091270	Solyc02g082630
Solyc12g008400	Solyc02g091930
Solyc03g007180	Solyc10g008220
Solyc06g074630	Solyc11g071410
Solyc05g008210	Solyc05g014580
Solyc02g062130	Solyc02g078450
Solyc01g104400	Solyc07g019670
Solyc05g005010	Solyc08g080280
Solyc02g062020	Solyc01g059950
Solyc03g119160	Solyc02g088200
Solyc02g070430	Solyc02g080510
Solyc07g051840	Solyc06g007890
Solyc02g089050	Solyc07g022830
Solyc08g059810	Solyc07g066230
Solyc04g050790	Solyc03g119200
Solyc05g005970	Solyc02g081120
Solyc05g054320	Solyc11g066160
Solyc03g093330	Solyc10g055740
Solyc06g048630	Solyc04g007790
Solyc04g051280	Solyc07g055740
Solyc11g071290	Solyc09g084450
Solyc07g045530	Solyc10g047030
Solyc06g071480	Solyc01g092950
Solyc02g080530	Solyc03g111090
Solyc05g008290	Solyc09g091550
Solyc07g052100	Solyc01g105690
Solyc09g091400	Solyc06g050510
Solyc10g008180	Solyc02g093760
Solyc06g060100	Solyc10g084150
Solyc06g068680	Solyc07g052140
Solyc01g010630	Solyc01g095750
Solyc07g064240	Solyc01g105500
Solyc03g112280	Solyc02g079920
Solyc07g052960	Solyc03g083380
Solyc10g086460	Solyc10g049740
Solyc06g060760	Solyc03g059190
Solyc08g014190	Solyc07g055640
Solyc01g087240	Solyc07g062810
Solyc01g091400	Solyc11g007400
Solyc07g006730	Solyc09g082620
Solyc10g048030	Solyc04g040220
Solyc03g117490	Solyc06g076200
Solyc07g008550	Solyc10g078700
Solyc03g123430	Solyc11g042810
Solyc08g076370	Solyc11g072110
Solyc09g082060	Solyc01g105450
Solyc01g107870	Solyc03g097230
Solyc01g091020	Solyc00g117450
Solyc04g005090	Solyc08g016310
Solyc06g072810	Solyc11g071600
Solyc06g076770	Solyc05g009390
Solyc09g010510	Solyc03g093610
Solyc12g006880	Solyc07g007720
Solyc12g100010	Solyc05g005130
Solyc02g067840	Solyc01g111560
Solyc02g082440	Solyc08g080130
Solyc02g093830	Solyc04g079570
Solyc07g007350	Solyc06g074260
Solyc11g069240	Solyc09g061940
Solyc03g096390	Solyc06g036490
Solyc09g013150	Solyc06g074850
Solyc04g076850	Solyc01g086660
Solyc11g051160	Solyc03g112900
Solyc03g096730	Solyc04g078470
Solyc02g069930	Solyc06g064880
Solyc03g121780	Solyc11g069810
Solyc04g081950	Solyc01g081540
Solyc12g089230	Solyc12g089310
Solyc01g110410	Solyc06g076210
Solyc05g015060	Solyc04g076490
Solyc05g007210	Solyc01g100760
Solyc06g009670	Solyc01g108930
Solyc05g005610	Solyc03g117180
Solyc01g098740	Solyc12g035390
Solyc09g091060	Solyc09g082060
Solyc04g005030	Solyc02g085440
Solyc08g007420	Solyc02g032170
Solyc02g089980	Solyc07g052070
Solyc09g074060	Solyc01g107180
Solyc09g083410	Solyc07g066480
Solyc01g108940	Solyc03g116200
Solyc03g007880	Solyc02g088510
Solyc01g008650	Solyc06g051190
Solyc02g084570	Solyc10g005880
Solyc12g013690	Solyc11g011880
Solyc07g055110	Solyc12g013710
Solyc12g017510	Solyc01g008470
Solyc09g065780	Solyc02g089490
Solyc03g111770	Solyc09g089720
Solyc06g065860	Solyc11g073050
Solyc03g116270	Solyc10g083170
Solyc07g022910	Solyc04g082710
Solyc10g080970	Solyc12g035180
Solyc10g007960	Solyc10g006010
Solyc06g075550	Solyc01g060140
Solyc09g065790	Solyc02g038690
Solyc04g008200	Solyc03g115160
Solyc03g120380	Solyc01g107430
Solyc04g014650	Solyc10g007350
Solyc02g076840	Solyc11g013310
Solyc10g081150	Solyc11g068440
Solyc01g006150	Solyc06g062690
Solyc02g079520	Solyc03g118370
Solyc04g012010	Solyc06g036060
Solyc04g074020	Solyc12g009180
Solyc01g110560	Solyc02g067530
Solyc10g049640	Solyc06g071770
Solyc07g008560	Solyc02g082770
Solyc12g006520	Solyc03g097600
Solyc12g049580	Solyc07g021640
Solyc11g006180	Solyc04g054190
Solyc12g014430	Solyc10g083330
Solyc10g009190	Solyc01g009010
Solyc02g084960	Solyc02g030250
Solyc01g087970	Solyc06g084140
Solyc04g025770	Solyc04g064740
Solyc07g051970	Solyc02g083680
Solyc02g069510	Solyc02g089980
Solyc03g116730	Solyc04g008110
Solyc05g007640	Solyc07g009410
Solyc10g005000	Solyc06g083860
Solyc01g108970	Solyc08g059760
Solyc05g006620	Solyc09g075240
Solyc01g091910	Solyc02g071720
Solyc04g074500	Solyc08g007890
Solyc06g082350	Solyc07g005950
Solyc12g044620	Solyc07g007820
Solyc11g010810	Solyc06g066570
Solyc10g044720	Solyc06g009780
Solyc01g111340	Solyc02g079340
Solyc03g112540	Solyc04g076780
Solyc11g066010	Solyc07g043120
Solyc06g071700	Solyc06g008160
Solyc02g022900	Solyc11g011330
Solyc03g114660	Solyc04g082500
Solyc05g009660	Solyc01g105000
Solyc09g014530	Solyc01g005040
Solyc09g065240	Solyc01g005270
Solyc11g006770	Solyc03g097250
Solyc03g033610	Solyc10g050530
Solyc10g076390	Solyc01g079970
Solyc01g094680	Solyc06g082850
Solyc06g008780	Solyc10g012400
Solyc03g117200	Solyc02g090410
Solyc10g037910	Solyc12g038800
Solyc02g071800	Solyc04g080750
Solyc03g026290	Solyc02g079580
Solyc03g032150	Solyc07g041140
Solyc12g006530	Solyc10g054720
Solyc11g007400	Solyc09g007480
Solyc05g006660	Solyc01g099200
Solyc11g017290	Solyc06g006020
Solyc06g083130	Solyc11g068950
Solyc10g086030	Solyc05g014240
Solyc07g062840	Solyc08g082700
Solyc10g086060	Solyc03g083600
Solyc06g075520	Solyc12g005800
Solyc10g055630	Solyc03g095450
Solyc02g079590	Solyc00g071180
Solyc12g005680	Solyc01g014250
Solyc02g087880	Solyc03g065250
Solyc07g065540	Solyc01g096280
Solyc10g085280	Solyc08g075430
Solyc03g098450	Solyc12g098370
Solyc03g111600	Solyc07g015860
Solyc07g043590	Solyc07g025500
Solyc02g092530	Solyc04g015590
Solyc02g093760	Solyc12g006910
Solyc03g062700	Solyc08g079570
Solyc02g089690	Solyc09g064740
Solyc10g005200	Solyc10g049640
Solyc03g095720	Solyc12g005430
Solyc03g122140	Solyc06g074390
Solyc04g063210	Solyc07g053270
Solyc11g010290	Solyc08g006560
Solyc03g114460	Solyc06g008620
Solyc09g072670	Solyc11g010120
Solyc03g080180	Solyc03g032240
Solyc03g006880	Solyc04g055160
Solyc01g006930	Solyc04g006970
Solyc11g071390	Solyc05g007060
Solyc05g053400	Solyc01g067360
Solyc09g009420	Solyc04g007530
Solyc02g030250	Solyc12g014390
Solyc04g005340	Solyc01g099160
Solyc06g007230	Solyc05g052280
Solyc05g025680	Solyc07g041330
Solyc02g072310	Solyc03g123500
Solyc02g079610	Solyc01g096790
Solyc12g006810	Solyc07g043410
Solyc05g007160	Solyc06g060750
Solyc04g072920	Solyc06g071150
Solyc08g067230	Solyc02g092610
Solyc06g082710	Solyc09g090910
Solyc08g005440	Solyc08g074620
Solyc01g087810	Solyc05g006460
Solyc08g005060	Solyc05g056000
Solyc09g083270	Solyc02g070510
Solyc12g056540	Solyc04g076340
Solyc03g123390	Solyc01g111500
Solyc04g007070	Solyc02g078650
Solyc09g082370	Solyc02g079320
Solyc09g083100	Solyc10g047320
Solyc12g098500	Solyc10g084940
Solyc02g082650	Solyc11g011310
Solyc01g010130	Solyc05g013850
Solyc08g076060	Solyc04g054740
Solyc03g113920	Solyc04g007520
Solyc01g096790	Solyc09g010430
Solyc06g048480	Solyc02g077240
Solyc08g082710	Solyc04g014650
Solyc07g038120	Solyc02g062020
Solyc10g005740	Solyc01g087720
Solyc02g084950	Solyc02g078280
Solyc01g006430	Solyc01g102490
Solyc06g054240	Solyc04g025670
Solyc10g007350	Solyc03g094010
Solyc12g005990	Solyc09g009420
Solyc04g049190	Solyc01g096080
Solyc08g079310	Solyc04g007940
Solyc02g069080	Solyc06g071600
Solyc05g012280	Solyc07g055030
Solyc10g009220	Solyc07g017410
Solyc01g104020	Solyc10g048030
Solyc07g052400	Solyc09g056340
Solyc04g076280	Solyc10g008760
Solyc07g039310	Solyc03g114560
Solyc05g050340	Solyc09g064620
Solyc10g017510	Solyc01g100750
Solyc08g065360	Solyc08g065420
Solyc10g055790	Solyc01g104730
Solyc04g074510	Solyc02g088190
Solyc05g005600	Solyc07g043260
Solyc07g053630	Solyc01g095590
Solyc06g059930	Solyc11g012320
Solyc08g059730	Solyc01g108540
Solyc08g015940	Solyc02g090930
Solyc01g005000	Solyc01g102830
Solyc02g080820	Solyc09g098050
Solyc06g073920	Solyc03g064020
Solyc07g005470	Solyc07g007790
Solyc07g006680	Solyc00g082150
Solyc01g011510	Solyc02g078720
Solyc02g093330	Solyc03g013360
Solyc04g016220	Solyc08g061980
Solyc05g008980	Solyc06g007120
Solyc09g005850	Solyc06g075960
Solyc12g008960	Solyc12g056540
Solyc12g008460	Solyc02g079020
Solyc01g106500	Solyc03g113020
Solyc02g079580	Solyc09g010770
Solyc07g006310	Solyc09g084460
Solyc04g054990	Solyc11g072990
Solyc06g083810	Solyc05g050380
Solyc02g084680	Solyc10g017510
Solyc01g044480	Solyc07g062860
Solyc07g062850	Solyc08g062370
Solyc09g008200	Solyc01g112090
Solyc02g063480	Solyc02g090980
Solyc05g006870	Solyc05g005340
Solyc07g063770	Solyc10g076290
Solyc09g009550	Solyc10g084900
Solyc06g049040	Solyc03g007500
Solyc02g062250	Solyc04g010200
Solyc03g114180	Solyc11g072890
Solyc03g118440	Solyc04g073980
Solyc11g013450	Solyc06g082010
Solyc08g007630	Solyc05g054030
Solyc02g014430	Solyc09g014370
Solyc06g034220	Solyc09g055470
Solyc02g088480	Solyc10g009150
Solyc01g106910	Solyc11g064920
Solyc08g007460	Solyc12g008400
Solyc12g036390	Solyc03g093380
Solyc12g005400	Solyc09g008290
Solyc06g075250	Solyc02g068070
Solyc02g070500	Solyc06g084160
Solyc04g082050	Solyc01g091010
Solyc06g076210	Solyc11g009050
Solyc03g121080	Solyc05g007300
Solyc05g051400	Solyc01g100770
Solyc03g070390	Solyc06g065860
Solyc12g035180	Solyc01g104340
Solyc06g059970	Solyc02g087010
Solyc07g007380	Solyc06g083450
Solyc12g096920	Solyc07g052510
Solyc04g074030	Solyc09g009590
Solyc06g076140	Solyc09g011480
Solyc02g070940	Solyc11g005250
Solyc01g009040	Solyc06g066010
Solyc01g014840	Solyc04g077010
Solyc07g008850	Solyc03g114820
Solyc07g054740	Solyc11g069010
Solyc08g007680	Solyc05g007690
Solyc03g116970	Solyc10g055410
Solyc12g096250	Solyc01g097980
Solyc12g056610	Solyc04g050440
Solyc02g080070	Solyc02g081490
Solyc10g079520	Solyc03g096730
Solyc02g082770	Solyc07g065540
Solyc01g010240	Solyc10g084860
Solyc04g080030	Solyc04g076690
Solyc05g006740	Solyc01g067160
Solyc08g008630	Solyc04g051540
Solyc10g055250	Solyc03g118490
Solyc12g082730	Solyc09g009700
Solyc07g044880	Solyc11g071220
Solyc06g064570	Solyc08g083190
Solyc05g013820	Solyc01g100480
Solyc02g082630	Solyc08g059810
Solyc05g005120	Solyc05g013870
Solyc02g081690	Solyc07g045160
Solyc03g013360	Solyc09g009540
Solyc09g011650	Solyc11g071480
Solyc08g082700	Solyc11g011740
Solyc11g020630	Solyc02g067840
Solyc06g072240	Solyc07g065820
Solyc09g089890	Solyc01g081040
Solyc02g082660	Solyc12g035400
Solyc07g055400	Solyc08g078900
Solyc03g121790	Solyc09g074250
Solyc03g093620	Solyc12g007280
Solyc01g005270	Solyc02g087290
Solyc04g014400	Solyc02g092620
Solyc08g007890	Solyc01g066990
Solyc07g054340	Solyc07g005860
Solyc11g011080	Solyc04g078580
Solyc06g068040	Solyc02g070430
Solyc11g011210	Solyc02g081500
Solyc08g074980	Solyc06g069400
Solyc12g044170	Solyc10g079950
Solyc09g082190	Solyc03g098420
Solyc07g005370	Solyc03g116980
Solyc12g009510	Solyc10g077010
Solyc12g056160	Solyc01g080580
Solyc05g015910	Solyc03g007880
Solyc02g092150	Solyc01g108970
Solyc09g007940	Solyc04g011440
Solyc01g091370	Solyc06g075550
Solyc02g079030	Solyc08g014370
Solyc06g063130	Solyc09g031580
Solyc03g123590	Solyc02g032660
Solyc01g008800	Solyc07g062030
Solyc03g005570	Solyc07g054310
Solyc07g053290	Solyc09g074430
Solyc04g077510	Solyc09g065420
Solyc02g065070	Solyc07g051970
Solyc10g086640	Solyc08g007550
Solyc05g054210	Solyc09g092430
Solyc09g014320	Solyc03g005160
Solyc05g005790	Solyc06g065350
Solyc01g006540	Solyc06g059730
Solyc11g011310	Solyc05g044580
Solyc08g083190	Solyc09g098490
Solyc11g069290	Solyc05g013440
Solyc05g054590	Solyc09g065170
Solyc10g081580	Solyc12g094660
Solyc12g088500	Solyc11g013330
Solyc11g069190	Solyc02g079530
Solyc11g062410	Solyc11g073250
Solyc10g083510	Solyc01g094970
Solyc11g016970	Solyc05g054010
Solyc01g009620	Solyc01g006930
Solyc02g089200	Solyc04g076380
Solyc05g008940	Solyc09g075750
Solyc08g076790	Solyc04g025770
Solyc05g055740	Solyc08g014050
Solyc04g007530	Solyc09g008650
Solyc03g114820	Solyc03g031910
Solyc03g097010	Solyc02g065130
Solyc03g025350	Solyc10g081300
Solyc12g005850	Solyc01g108860
Solyc04g049340	Solyc08g077230
Solyc04g008940	Solyc02g091020
Solyc00g009110	Solyc08g061010
Solyc01g056850	Solyc03g071620
Solyc07g048090	Solyc06g069240
Solyc12g039100	Solyc02g069930
Solyc12g007080	Solyc04g008340
Solyc02g090540	Solyc03g114900
Solyc06g074850	Solyc11g005800
Solyc01g009420	Solyc11g008530
Solyc02g085490	Solyc01g005990
Solyc03g031780	Solyc01g060170
Solyc07g045250	Solyc01g109900
Solyc02g084210	Solyc05g008140
Solyc05g005130	Solyc05g008480
Solyc02g090930	Solyc07g054370
Solyc02g068450	Solyc08g062880
Solyc08g005240	Solyc08g013730
Solyc04g049090	Solyc04g051280
Solyc06g072530	Solyc01g068340
Solyc05g007420	Solyc02g083240
Solyc06g010250	Solyc03g118770
Solyc11g011960	Solyc01g073640
Solyc01g058670	Solyc06g064800
Solyc02g082410	Solyc09g014380
Solyc11g020610	Solyc05g010180
Solyc12g042090	Solyc08g008610
Solyc04g008480	Solyc09g090410
Solyc01g100510	Solyc02g069420
Solyc07g062100	Solyc06g006080
Solyc07g008710	Solyc04g082100
Solyc06g048930	Solyc06g083470
Solyc05g053860	Solyc03g062680
Solyc04g008340	Solyc12g044920
Solyc01g095200	Solyc01g109470
Solyc02g091920	Solyc06g006010
Solyc03g112950	Solyc09g059240
Solyc09g057660	Solyc12g036390
Solyc01g105500	Solyc02g080330
Solyc09g083060	Solyc10g078500
Solyc05g056360	Solyc07g007850
Solyc03g120620	Solyc10g008230
Solyc05g056370	Solyc01g105170
Solyc10g007710	Solyc05g011890
Solyc07g066290	Solyc06g084430
Solyc02g089490	Solyc06g084450
Solyc02g088130	Solyc05g051430
Solyc12g056980	Solyc04g076630
Solyc12g042910	Solyc09g057630
Solyc06g071150	Solyc12g009530
Solyc08g079020	Solyc12g019110
Solyc01g081270	Solyc08g061650
Solyc08g083520	Solyc01g008270
Solyc06g074420	Solyc11g062440
Solyc09g090980	Solyc06g073990
Solyc06g084820	Solyc04g082030
Solyc08g079600	Solyc12g049550
Solyc10g008220	Solyc08g007640
Solyc11g013290	Solyc09g009220
Solyc08g005430	Solyc12g099240
Solyc09g008660	Solyc05g008950
Solyc08g067020	Solyc08g005710
Solyc04g075000	Solyc01g009620
Solyc11g006430	Solyc06g008300
Solyc01g014560	Solyc02g078170
Solyc12g038510	Solyc02g078950
Solyc01g105750	Solyc02g084000
Solyc06g069730	Solyc02g078570
Solyc02g067100	Solyc12g082730
Solyc03g095310	Solyc07g053250
Solyc03g117780	Solyc10g081810
Solyc06g048600	Solyc02g069070
Solyc09g090680	Solyc02g077470
Solyc10g084290	Solyc06g060010
Solyc02g068740	Solyc09g090710
Solyc03g116360	Solyc08g081850
Solyc03g120060	Solyc02g084150
Solyc06g059910	Solyc03g098210
Solyc08g062880	Solyc06g060610
Solyc12g005700	Solyc02g085760
Solyc12g010380	Solyc02g090480
Solyc02g021680	Solyc04g076030
Solyc06g070970	Solyc01g086820
Solyc05g007450	Solyc02g021020
Solyc05g053550	Solyc11g008780
Solyc09g089730	Solyc01g111550
Solyc07g005590	Solyc09g011230
Solyc07g022830	Solyc01g007740
Solyc02g071730	Solyc04g076850
Solyc08g067300	Solyc05g024390
Solyc06g059740	Solyc03g078300
Solyc08g081830	Solyc01g104020
Solyc02g079400	Solyc03g115890
Solyc03g120530	Solyc05g056160
Solyc10g076940	Solyc00g042840
Solyc07g038110	Solyc07g017990
Solyc02g078450	Solyc01g096860
Solyc09g009430	Solyc01g058720
Solyc11g044250	Solyc11g071420
Solyc12g009180	Solyc06g066280
Solyc08g079200	Solyc09g074470
Solyc05g054090	Solyc06g060380
Solyc06g084080	Solyc07g065590
Solyc04g076020	Solyc08g076610
Solyc07g047740	Solyc09g075920
Solyc12g014390	Solyc08g081400
Solyc02g063440	Solyc12g035500
Solyc01g099200	Solyc09g091250
Solyc01g104910	Solyc06g069280
Solyc07g007120	Solyc02g081690
Solyc09g061840	Solyc02g069830
Solyc04g008130	Solyc08g082870
Solyc06g009890	Solyc12g038160
Solyc02g092600	Solyc01g060150
Solyc01g091470	Solyc03g007760
Solyc07g051940	Solyc04g080600
Solyc06g064490	Solyc06g074320
Solyc10g079530	Solyc06g083440
Solyc11g072100	Solyc04g049380
Solyc03g082690	Solyc03g097070
Solyc03g121660	Solyc02g088960
Solyc11g071220	Solyc03g097820
Solyc06g072520	Solyc03g095720
Solyc04g011770	Solyc08g066110
Solyc02g032660	Solyc05g050360
Solyc12g044820	Solyc05g052780
Solyc05g015330
Solyc12g005690
Solyc07g062950
Solyc11g007930
Solyc08g067330
Solyc10g005780
Solyc01g080960
Solyc06g067890
Solyc06g060800
Solyc09g090710
Solyc06g069290
Solyc01g005130
Solyc09g092550
Solyc09g075510
Solyc12g038220
Solyc01g005330
Solyc02g071340
Solyc01g102660
Solyc02g064990
Solyc06g009170
Solyc04g015960
Solyc02g089860
Solyc07g064560
Solyc05g006050
Solyc11g010300
Solyc11g066090
Solyc03g097250
Solyc11g042420
Solyc01g086640
Solyc02g071050
Solyc02g090120
Solyc05g005650
Solyc01g060170
Solyc07g019670
Solyc02g090720
Solyc04g073950
Solyc05g054020
Solyc05g047610
Solyc04g076340
Solyc08g079460
Solyc09g009880
Solyc08g008360
Solyc10g007150
Solyc10g078330
Solyc06g007120
Solyc11g065000
Solyc01g066640
Solyc02g081390
Solyc06g036260
Solyc09g007070
Solyc12g009230
Solyc01g005080
Solyc08g077930
Solyc03g071690
Solyc08g016620
Solyc04g054790
Solyc11g012160
Solyc09g075300
Solyc10g054420
Solyc04g005270
Solyc03g025720
Solyc02g089770
Solyc03g096960
Solyc01g103050
Solyc04g015050
Solyc01g098500
Solyc02g078170
Solyc01g058360
Solyc05g008020
Solyc07g008380
Solyc09g083380
Solyc04g007650
Solyc08g083280
Solyc12g014040
Solyc09g005750
Solyc03g082550
Solyc08g005630
Solyc01g010970
Solyc02g071880
Solyc12g096610
Solyc12g097000
Solyc03g117940
Solyc02g014240
Solyc12g096110
Solyc12g005800
Solyc09g090500
Solyc08g066680
Solyc02g082420
Solyc12g044310
Solyc07g005770
Solyc05g014000
Solyc07g008040
Solyc10g074950
Solyc04g079880
Solyc03g115180
Solyc08g077080
Solyc09g065570
Solyc04g080920
Solyc02g067960
Solyc08g079430
Solyc05g032690
Solyc09g061250
Solyc02g078720
Solyc05g012070
