# Supplementary material for: Tomato locule number and fruit size controlled by natural alleles of lc and fas
Source: Plant Direct. 2019 Jul 3;3(7):e00142. doi: 10.1002/pld3.142 (PMC6607973; doi:10.1002/pld3.142)
Supplement: Supplementary file 21 [file PLD3-3-e00142-s021.xlsx]

## Sheet: Venn SYM
Sympodial shoot meristem (SYM)				Flral and inflorescence meristem (F&IM)				floral buds at 2dpi (2dpi)				floral buds at 4dpi (4dpi)				floral buds at 6dpi (6dpi)
DEGs shared between	total	Tomato gene ID	Arabidopsis Homolog	DEGs shared between	total	Tomato gene ID	Arabidopsis Homolog	DEGs shared between	total	Tomato gene ID	Arabidopsis Homolog	DEGs shared between	total	Tomato gene ID	Arabidopsis Homolog	DEGs shared between	total	Tomato gene ID	Arabidopsis Homolog
fas_SYM lc/fas_SYM lc_SYM	139	Solyc04g080000	AT1G47750	fas_FM lc/fas_FM lc_FM	17	Solyc06g075520	AT1G75270	fas_2dpi lc/fas_2dpi lc_2dpi	23	Solyc06g075520	AT1G75270	fas_4dpi lc/fas_4dpi lc_4dpi	11	Solyc03g096900	AT1G54130	fas_6dpi lc/fas_6dpi lc_6dpi	8	Solyc06g075520	AT1G75270
		Solyc11g011380	AT5G37600			Solyc03g096730	AT2G39770			Solyc07g065110	AT5G55410			Solyc01g066880	AT5G27690			Solyc04g077990	AT3G49940
		Solyc02g094100	AT3G27120			Solyc06g068230	AT1G15290			Solyc03g114890	AT5G15630			Solyc06g059970	AT5G20240			Solyc08g036640	AT1G30135
		Solyc02g087780	AT5G15140			Solyc11g066390	AT2G28190			Solyc03g096730	AT2G39770			Solyc02g071730	AT4G18960			Solyc01g007460	ATCG00650
		Solyc09g008280	AT2G36880			Solyc11g021060	NA			Solyc03g098460	AT4G27760			Solyc02g071310	AT1G29520			Solyc02g083950	AT2G17950
		Solyc06g007770	AT3G25160			Solyc09g014480	AT5G06870			Solyc06g059740	AT1G77120			Solyc07g005710	AT2G24030			Solyc11g007260	ATCG00170
		Solyc03g115530	AT5G07810			Solyc09g089530	AT2G38870			Solyc11g069890	AT2G27990			Solyc12g082730	AT5G65930			Solyc06g071890	AT5G20090
		Solyc06g083250	NA			Solyc07g005710	AT2G24030			Solyc07g005710	AT2G24030			Solyc06g071890	AT5G20090			Solyc12g010070	NA
		Solyc01g089910	AT5G25260			Solyc09g025280	AT2G31160			Solyc12g082730	AT5G65930			Solyc02g070430	AT1G30040	fas_6dpi lc_6dpi	14	Solyc04g078190	AT3G19540
		Solyc02g081120	AT1G62360			Solyc03g098790	AT1G73325			Solyc11g013110	AT5G08640			Solyc12g094570	AT1G42430			Solyc03g096900	AT1G54130
		Solyc01g060460	AT1G05490			Solyc12g082730	AT5G65930			Solyc01g081250	AT3G09270			Solyc11g012640	AT4G16410			Solyc03g120660	AT1G79870
		Solyc02g092070	AT2G22840			Solyc01g081250	AT3G09270			Solyc05g015750	AT1G24260	fas_4dpi lc_4dpi	44	Solyc03g096880	AT3G21295			Solyc12g088300	AT4G33800
		Solyc01g015020	AT5G19900			Solyc02g087860	AT5G39860			Solyc08g068700	AT2G39030			Solyc11g013530	AT1G77800			Solyc04g071670	NA
		Solyc02g077390	AT2G33880			Solyc03g096960	AT1G08580			Solyc03g096760	AT5G24660			Solyc04g049760	AT2G39260			Solyc12g096020	AT1G72770
		Solyc01g005600	AT3G03860			Solyc07g062130	AT1G78570			Solyc11g008280	AT3G10410			Solyc09g090390	NA			Solyc03g096960	AT1G08580
		Solyc04g064620	AT1G21460			Solyc03g096760	AT5G24660			Solyc04g080540	AT1G19530			Solyc05g054870	NA			Solyc09g055710	NA
		Solyc01g067700	NA			Solyc11g065930	AT4G34890			Solyc06g069730	AT3G47470			Solyc08g077980	AT5G47120			Solyc12g088870	NA
		Solyc06g054250	AT4G14930	fas_FM lc_FM	10	Solyc03g096900	AT1G54130			Solyc01g100240	AT2G18750			Solyc06g060820	AT4G16790			Solyc04g077510	AT2G22840
		Solyc11g045610	AT1G33770			Solyc07g055130	AT3G58640			Solyc11g065930	AT4G34890			Solyc01g005600	AT3G03860			Solyc07g008250	AT2G25490
		Solyc07g005140	AT2G25180			Solyc09g011660	AT3G53990			Solyc09g011220	AT2G39770			Solyc06g065580	AT5G40870			Solyc09g074980	AT4G02460
		Solyc07g053860	AT1G03760			Solyc11g040040	AT3G19850			Solyc06g076870	AT2G40010			Solyc06g048620	AT3G56370			Solyc05g047460	AT1G19220
		Solyc07g005200	AT5G58060			Solyc01g087810	AT4G34980			Solyc12g082720	NA			Solyc10g074940	AT5G04930			Solyc01g006740	AT2G35840
		Solyc09g007830	AT2G37210			Solyc09g065850	AT5G43700			Solyc10g050990	NA			Solyc05g006890	AT1G13950	lc/fas_6dpi lc_6dpi	5	Solyc12g040800	AT1G48590
		Solyc10g045600	AT2G01070			Solyc04g081220	AT5G39600	fas_2dpi lc_2dpi	23	Solyc04g054410	AT5G65180			Solyc02g094570	AT3G26700			Solyc07g065990	NA
		Solyc09g009620	NA			Solyc04g007530	AT1G71140			Solyc08g048450	AT5G46180			Solyc04g080100	AT1G75130			Solyc09g089490	AT2G38870
		Solyc02g093810	AT5G40740			Solyc12g082720	NA			Solyc10g045100	AT3G05170			Solyc04g077540	AT1G59540			Solyc12g082730	AT5G65930
		Solyc12g096020	AT1G72770			Solyc01g098820	AT5G10250			Solyc02g093980	AT3G01810			Solyc06g073980	NA			Solyc03g082890	AT5G53490
		Solyc11g068750	AT2G27300	lc/fas_FM lc_FM	11	Solyc09g005070	AT5G01310			Solyc09g089530	AT2G38870			Solyc12g038670	AT5G15740	fas_6dpi lc/fas_6dpi	31	Solyc02g084570	AT4G36220
		Solyc09g092430	AT4G14040			Solyc01g109500	AT1G49320			Solyc05g009460	AT1G68552			Solyc11g056400	ATMG00090			Solyc09g091510	AT5G13930
		Solyc06g066750	AT1G12663			Solyc06g007230	AT5G58580			Solyc10g049470	ATCG01130			Solyc07g049350	AT2G32970			Solyc09g090390	NA
		Solyc02g086750	AT3G27860			Solyc10g082020	AT5G06300			Solyc05g012000	AT1G69080			Solyc09g065800	AT1G04220			Solyc03g083730	AT5G62360
		Solyc03g111560	AT2G36850			Solyc03g097190	AT5G16730			Solyc03g096980	AT1G64940			Solyc01g068460	AT2G38800			Solyc06g084140	AT3G51895
		Solyc02g083950	AT2G17950			Solyc01g098730	NA			Solyc10g047390	NA			Solyc12g076330	AT5G33406			Solyc05g009770	AT1G13290
		Solyc06g054600	AT5G18550			Solyc04g071620	NA			Solyc11g006110	AT2G36970			Solyc09g065180	AT3G63140			Solyc09g061860	AT3G07020
		Solyc01g006800	AT3G59990			Solyc05g005810	AT1G60060			Solyc03g096960	AT1G08580			Solyc11g072710	AT3G45780			Solyc06g052070	AT5G53500
		Solyc07g045440	AT4G12730			Solyc04g016120	NA			Solyc11g040040	AT3G19850			Solyc07g008710	AT5G28010			Solyc08g006520	AT4G31730
		Solyc09g097800	NA			Solyc02g083890	AT5G66230			Solyc03g020060	NA			Solyc00g013180	ATMG00580			Solyc01g090340	AT2G44840
		Solyc07g006400	AT4G30370			Solyc02g083880	AT2G18420			Solyc10g084370	AT3G09600			Solyc11g011980	AT2G32950			Solyc12g014070	AT1G53190
		Solyc08g074750	NA	fas_FM lc/fas_FM	76	Solyc08g021820	AT4G32280			Solyc06g071890	AT5G20090			Solyc04g076860	AT5G49665			Solyc01g099150	AT1G55020
		Solyc03g111790	AT1G78790			Solyc11g069210	AT5G62550			Solyc10g039290	AT1G27040			Solyc03g096960	AT1G08580			Solyc11g021020	NA
		Solyc11g068770	AT5G22250			Solyc09g065170	NA			Solyc09g065850	AT5G43700			Solyc03g096760	AT5G24660			Solyc08g036660	AT1G30135
		Solyc03g119690	AT3G18490			Solyc02g069490	AT3G19820			Solyc10g080310	AT3G57600			Solyc11g040040	AT3G19850			Solyc05g006220	AT1G51760
		Solyc03g119450	AT3G18390			Solyc09g072900	AT3G23600			Solyc02g083340	AT4G35790			Solyc10g017940	ATCG00280			Solyc02g043840	AT3G17450
		Solyc01g103630	AT1G80160			Solyc01g111600	AT4G38580			Solyc02g084710	AT3G51030			Solyc01g007330	ATCG00490			Solyc04g070980	AT2G07050
		Solyc04g081490	AT1G75780			Solyc02g092550	AT5G67420			Solyc03g118270	AT3G51160			Solyc02g069530	NA			Solyc05g012050	AT1G69180
		Solyc03g117870	AT3G21240			Solyc05g005570	AT1G70370			Solyc06g073850	AT2G27180			Solyc06g011570	AT2G25870			Solyc01g081250	AT3G09270
		Solyc03g097300	AT5G17510			Solyc07g056490	AT1G78380	lc/fas_2dpi lc_2dpi	18	Solyc05g056020	AT4G23710			Solyc11g027670	NA			Solyc11g073120	AT3G46130
		Solyc10g005960	AT5G55730			Solyc05g006520	AT1G59900			Solyc02g094210	AT5G08391			Solyc08g081480	AT4G23500			Solyc01g107590	AT3G19450
		Solyc04g076860	AT5G49665			Solyc09g089510	AT2G38870			Solyc03g117330	AT3G62120			Solyc02g089000	NA			Solyc11g071810	AT1G08465
		Solyc10g083970	AT2G36880			Solyc01g066880	AT5G27690			Solyc06g036510	NA			Solyc01g087250	AT3G63520			Solyc05g053400	AT3G50740
		Solyc02g067080	AT5G15490			Solyc11g071830	AT3G44110			Solyc05g032680	AT2G30650			Solyc01g006340	AT3G02065			Solyc12g010280	NA
		Solyc08g005900	AT5G01380			Solyc01g107490	AT3G19500			Solyc01g079640	AT2G25920			Solyc01g068210	AT1G51720			Solyc06g074090	AT1G50430
		Solyc02g081690	AT3G21800			Solyc11g071380	AT2G27250			Solyc08g068710	AT2G39030			Solyc06g073090	AT5G24490			Solyc02g091370	AT1G22400
		Solyc07g006570	AT1G26820			Solyc01g108500	AT3G19130			Solyc03g116390	AT3G15670			Solyc07g006760	AT5G57610			Solyc07g043490	AT2G15490
		Solyc01g100840	AT5G02280			Solyc11g045530	AT1G31320			Solyc03g111410	AT3G53310			Solyc08g067740	NA			Solyc11g010120	AT2G22420
		Solyc12g056480	AT4G22920			Solyc00g160780	AT5G60400			Solyc06g067980	NA	lc/fas_4dpi lc_4dpi	16	Solyc07g042330	NA			Solyc11g071740	AT1G76650
		Solyc01g007870	AT3G11600			Solyc03g007500	AT5G53280			Solyc07g065610	AT5G55830			Solyc11g012590	AT2G35760			Solyc02g086180	AT3G02580
		Solyc05g055260	AT2G23930			Solyc04g064620	AT1G21460			Solyc01g005440	AT3G17860			Solyc08g075990	AT5G48790			Solyc08g014510	AT1G70650
		Solyc03g098710	AT1G17860			Solyc11g006230	AT5G28640			Solyc06g065360	AT1G35660			Solyc11g069330	AT3G53400	lc_6dpi	91	Solyc01g080140	AT5G19050
		Solyc06g082390	AT2G30280			Solyc00g080750	AT2G01340			Solyc10g048030	AT1G70890			Solyc08g008310	AT4G23850			Solyc03g064030	AT3G12150
		Solyc02g081160	AT4G04040			Solyc09g089490	AT2G38870			Solyc03g113120	AT5G15130			Solyc01g112230	AT2G23240			Solyc02g072130	AT2G34250
		Solyc06g071890	AT5G20090			Solyc01g105410	AT5G64260			Solyc04g016120	NA			Solyc12g088490	AT5G08480			Solyc03g006070	AT4G18710
		Solyc02g092790	NA			Solyc07g043500	AT5G49690			Solyc07g056160	AT3G50660			Solyc11g022590	AT1G73260			Solyc09g064800	AT1G03310
		Solyc07g043490	AT2G15490			Solyc10g055250	AT2G21060			Solyc02g083890	AT5G66230			Solyc10g007870	NA			Solyc11g012590	AT2G35760
		Solyc02g081190	AT1G05010			Solyc06g069120	AT1G68490	fas_2dpi lc/fas_2dpi	69	Solyc02g089200	AT3G02310			Solyc04g025200	AT1G34320			Solyc05g007140	AT2G02800
		Solyc10g006460	AT4G27120			Solyc11g011230	AT1G13570			Solyc10g078990	AT2G41940			Solyc12g042300	AT2G02040			Solyc01g086940	AT5G08430
		Solyc05g041430	AT2G04790			Solyc11g071640	AT5G20950			Solyc04g054800	AT5G10150			Solyc02g083890	AT5G66230			Solyc02g089770	AT5G14700
		Solyc04g078200	AT5G59845			Solyc06g054640	AT2G38820			Solyc09g065170	NA			Solyc04g007130	AT1G13360			Solyc01g079080	AT2G46980
		Solyc01g022750	AT3G12260			Solyc12g019550	AT1G21500			Solyc04g082050	AT4G35750			Solyc11g065930	AT4G34890			Solyc03g094030	AT5G19910
		Solyc01g109470	AT1G49320			Solyc06g074350	AT2G27550			Solyc02g069490	AT3G19820			Solyc09g091600	AT1G04770			Solyc10g012210	AT2G46040
		Solyc03g115440	AT1G26580			Solyc02g080120	AT4G21200			Solyc09g091510	AT5G13930			Solyc12g082720	NA			Solyc09g091270	AT5G47920
		Solyc06g048450	AT5G05560			Solyc06g006000	AT4G37300			Solyc06g005750	AT1G07420	fas_4dpi lc/fas_4dpi	53	Solyc06g075520	AT1G75270			Solyc10g083910	AT2G36835
		Solyc04g078320	AT5G67320			Solyc09g009620	NA			Solyc01g100030	AT3G46940			Solyc02g069490	AT3G19820			Solyc09g089540	AT2G38870
		Solyc01g088610	AT3G60210			Solyc07g052480	AT3G21720			Solyc02g081670	AT1G30950			Solyc09g007150	AT5G02790			Solyc12g089240	AT4G39070
		Solyc02g086180	AT3G02580			Solyc12g099260	AT3G06650			Solyc11g072600	AT2G28550			Solyc06g082070	AT5G58600			Solyc12g042520	AT5G59845
		Solyc06g074320	AT1G08320			Solyc02g083520	AT3G56850			Solyc11g071830	AT3G44110			Solyc07g041680	ATCG01130			Solyc01g108930	AT4G33280
		Solyc06g074820	AT2G36830			Solyc08g075430	AT1G31770			Solyc07g006500	AT2G18700			Solyc11g021060	NA			Solyc07g064270	AT5G54800
		Solyc02g084570	AT4G36220			Solyc12g009490	AT1G15360			Solyc01g089910	AT5G25260			Solyc07g008410	AT3G26590			Solyc06g065450	AT1G34355
		Solyc07g065110	AT5G55410			Solyc01g092950	AT2G45660			Solyc04g076690	NA			Solyc07g065500	AT4G14540			Solyc01g094860	AT2G46060
		Solyc02g082130	AT5G05210			Solyc09g091060	AT4G13540			Solyc10g008410	AT4G03510			Solyc11g006230	AT5G28640			Solyc06g069460	AT5G60970
		Solyc03g006340	NA			Solyc01g079530	AT4G02075			Solyc04g064620	AT1G21460			Solyc07g052670	AT5G54680			Solyc07g007690	AT5G33280
		Solyc08g066840	AT2G25810			Solyc01g080030	AT5G16990			Solyc01g066760	NA			Solyc07g061800	AT1G17100			Solyc12g008520	AT3G16490
		Solyc07g065090	AT5G06860			Solyc01g091400	AT4G00210			Solyc07g043480	AT3G50740			Solyc07g007400	AT1G15740			Solyc09g008670	AT3G10050
		Solyc03g081230	AT5G53730			Solyc00g050430	AT5G65640			Solyc07g043500	AT5G49690			Solyc12g009930	AT2G15490			Solyc02g077030	AT4G18550
		Solyc08g062660	AT5G58590			Solyc11g016970	AT1G71870			Solyc01g098390	AT5G27320			Solyc09g009620	NA			Solyc10g078770	AT5G06760
		Solyc06g009020	AT2G47730			Solyc11g071490	AT1G36240			Solyc11g071640	AT5G20950			Solyc12g006470	AT3G22200			Solyc06g064610	AT1G55365
		Solyc12g068070	AT3G05270			Solyc11g006710	AT3G10600			Solyc06g054640	AT2G38820			Solyc05g007750	AT2G04660			Solyc06g083470	AT5G06060
		Solyc03g097150	AT5G16760			Solyc09g010860	AT2G37640			Solyc04g082410	AT2G30600			Solyc07g052480	AT3G21720			Solyc02g084240	AT2G18050
		Solyc02g067180	AT3G01120			Solyc03g025390	AT4G23420			Solyc09g009620	NA			Solyc08g066880	AT4G28940			Solyc01g009780	AT5G13190
		Solyc08g081130	AT4G23330			Solyc06g053830	AT3G23050			Solyc12g006470	AT3G22200			Solyc08g067230	AT5G20240			Solyc11g005750	AT5G09760
		Solyc03g121060	AT3G16500			Solyc02g088130	AT3G29034			Solyc07g052480	AT3G21720			Solyc04g008330	AT3G53160			Solyc06g068160	AT1G15330
		Solyc11g028000	NA			Solyc02g079240	NA			Solyc04g082100	NA			Solyc11g021020	NA			Solyc01g099840	AT1G56220
		Solyc05g010420	AT3G25570			Solyc04g064610	AT1G21460			Solyc12g044410	AT1G52150			Solyc09g091060	AT4G13540			Solyc07g007630	AT1G60430
		Solyc04g082070	AT1G20370			Solyc11g071370	AT1G05750			Solyc08g045640	AT1G30320			Solyc11g069890	AT2G27990			Solyc06g009170	AT4G02340
		Solyc12g099000	AT4G01850			Solyc08g067320	AT2G34430			Solyc12g006460	AT2G32440			Solyc01g089850	AT2G44740			Solyc08g008310	AT4G23850
		Solyc04g074480	AT1G22410			Solyc01g104400	AT2G02850			Solyc04g008330	AT3G53160			Solyc07g063310	AT1G52920			Solyc02g082140	AT4G20170
		Solyc01g111760	AT4G38510			Solyc07g043420	AT5G24530			Solyc11g011920	AT5G17330			Solyc09g007910	AT2G37040			Solyc05g009520	AT1G13360
		Solyc02g014740	AT4G00390			Solyc09g075890	AT2G32150			Solyc11g021020	NA			Solyc04g070980	AT2G07050			Solyc06g064660	AT1G33770
		Solyc03g031650	AT1G62040			Solyc11g005700	AT5G64660			Solyc01g096300	AT4G22290			Solyc03g025390	AT4G23420			Solyc01g109090	NA
		Solyc05g012070	AT3G02230			Solyc05g016710	NA			Solyc00g050430	AT5G65640			Solyc12g007180	AT4G29000			Solyc12g096030	AT1G72820
		Solyc04g076610	AT1G69700			Solyc01g096810	AT3G20770			Solyc07g054790	AT4G10270			Solyc01g081250	AT3G09270			Solyc07g006810	AT5G57590
		Solyc04g071900	AT1G71695			Solyc11g011440	AT1G66180			Solyc03g034400	AT1G71140			Solyc02g079240	NA			Solyc01g105420	AT4G33510
		Solyc03g006910	AT4G25410			Solyc12g094620	AT4G35090			Solyc04g076240	AT3G56770			Solyc05g015750	AT1G24260			Solyc02g079410	AT1G11360
		Solyc09g007910	AT2G37040			Solyc04g009850	AT1G06620			Solyc03g117680	AT2G24100			Solyc02g080410	AT4G21870			Solyc11g010330	AT4G33565
		Solyc07g056420	AT1G17180			Solyc06g074060	AT2G27250			Solyc01g091320	AT4G12110			Solyc05g041220	AT5G35770			Solyc09g090320	AT4G14330
		Solyc07g005710	AT2G24030			Solyc07g043490	AT2G15490			Solyc03g115650	AT1G69410			Solyc07g006570	AT1G26820			Solyc06g009780	AT2G47500
		Solyc09g076030	AT1G05385			Solyc02g093850	AT3G01750			Solyc06g053830	AT3G23050			Solyc11g071810	AT1G08465			Solyc11g071290	AT1G32780
		Solyc12g082730	AT5G65930			Solyc03g121090	AT5G56550			Solyc08g015680	AT3G02050			Solyc01g087990	AT5G13790			Solyc12g009820	AT5G20410
		Solyc03g025390	AT4G23420			Solyc03g007480	AT5G53310			Solyc02g078110	NA			Solyc02g064830	AT2G14960			Solyc03g058160	AT2G41940
		Solyc04g007890	AT1G14900			Solyc02g092750	AT4G33920			Solyc01g005060	AT1G68130			Solyc06g074060	AT2G27250			Solyc09g010430	NA
		Solyc09g008830	AT3G10040			Solyc11g071790	AT1G08480			Solyc03g121790	AT5G10310			Solyc06g074090	AT1G50430			Solyc02g067600	NA
		Solyc07g007380	AT5G35080			Solyc12g056920	AT5G10180			Solyc07g043420	AT5G24530			Solyc02g062960	AT2G18550			Solyc08g078900	AT4G12480
		Solyc08g074630	NA			Solyc10g078920	AT5G06690			Solyc07g043460	AT3G14610			Solyc07g043490	AT2G15490			Solyc07g063870	AT5G54540
		Solyc05g014710	AT1G67590			Solyc03g063600	AT3G57550			Solyc11g071810	AT1G08465			Solyc11g066670	AT2G36770			Solyc02g091240	AT1G71090
		Solyc04g008850	AT3G20015	lc_FM	85	Solyc03g096940	AT3G03100			Solyc02g084740	AT4G36380			Solyc02g081190	AT1G05010			Solyc04g051350	AT2G21790
		Solyc03g096960	AT1G08580			Solyc11g069050	AT4G05160			Solyc03g113910	AT5G14920			Solyc12g006570	AT5G23960			Solyc12g014480	AT4G22320
		Solyc12g010980	AT3G26040			Solyc11g068890	AT3G44220			Solyc09g011470	AT5G02020			Solyc08g075210	AT3G30280			Solyc00g026160	AT5G23980
		Solyc04g077670	AT1G73300			Solyc07g052100	AT1G05120			Solyc08g078890	AT1G62500			Solyc12g056510	AT1G76880			Solyc01g098480	AT2G21090
		Solyc05g054090	NA			Solyc04g071520	AT5G09850			Solyc01g094940	AT1G01540			Solyc10g005490	AT1G79350			Solyc04g011690	AT5G07990
		Solyc05g055700	AT1G65560			Solyc10g017810	AT1G01910			Solyc06g074060	AT2G27250			Solyc08g067100	AT5G10770			Solyc01g007490	ATCG00670
		Solyc06g072500	AT1G18335			Solyc05g006160	AT5G14920			Solyc07g053540	AT1G03870			Solyc11g071790	AT1G08480			Solyc04g079800	AT1G13570
		Solyc10g082030	AT5G06290			Solyc12g100130	AT5G44370			Solyc11g071550	AT4G34880			Solyc02g086180	AT3G02580			Solyc02g072170	AT4G15140
		Solyc08g079100	AT4G00180			Solyc04g050140	AT3G04350			Solyc07g043490	AT2G15490			Solyc01g098400	AT3G21510			Solyc09g009460	AT2G16710
		Solyc01g098320	AT3G57080			Solyc03g006710	AT4G27280			Solyc02g077250	AT3G15030			Solyc02g086810	AT1G70420			Solyc05g054350	AT4G02340
		Solyc07g062550	AT2G45300			Solyc09g083280	AT5G43700			Solyc11g066670	AT2G36770	lc_4dpi	174	Solyc04g015350	AT1G60490			Solyc08g075790	AT2G44230
		Solyc05g054580	AT3G09200			Solyc03g097150	AT5G16760			Solyc03g112590	AT5G03340			Solyc03g093250	AT5G62410			Solyc02g079250	AT4G05090
		Solyc12g096000	AT1G54270			Solyc08g007040	AT2G35370			Solyc06g083080	AT5G48500			Solyc04g050520	AT1G64790			Solyc03g007700	AT1G64080
		Solyc11g065180	AT5G12410			Solyc04g009040	AT3G47570			Solyc10g085280	AT3G11340			Solyc03g096940	AT3G03100			Solyc08g077520	AT5G10710
		Solyc10g007800	AT2G42840			Solyc08g083130	AT2G46680			Solyc06g062560	AT1G17710			Solyc11g021210	ATCG01040			Solyc10g050850	AT5G18200
		Solyc02g081150	AT4G22190			Solyc06g066540	AT5G11590			Solyc12g056600	AT1G52340			Solyc07g061720	AT1G30040			Solyc08g082180	AT1G01360
		Solyc11g069600	AT5G60710			Solyc03g096930	AT3G16090			Solyc09g075400	NA			Solyc06g066790	AT1G80410			Solyc01g066570	AT5G49120
		Solyc12g005430	AT3G26040			Solyc08g082750	AT4G24020			Solyc08g082870	AT4G24050			Solyc06g076210	AT1G13790			Solyc11g056330	AT2G07674
		Solyc02g070500	AT5G46230			Solyc07g017780	AT2G18960			Solyc02g082170	AT1G30840			Solyc09g015120	AT5G01660			Solyc11g027840	AT1G35420
		Solyc08g078010	AT4G17560			Solyc02g080260	AT4G04890	lc_2dpi	266	Solyc05g050390	AT3G61710			Solyc11g007200	AT3G56240			Solyc10g009340	AT2G46600
		Solyc01g096450	AT3G54400			Solyc01g094780	AT2G46000			Solyc03g118850	AT1G73750			Solyc04g014770	NA			Solyc03g124000	AT1G16800
		Solyc03g113880	AT3G47830			Solyc03g044720	AT4G34540			Solyc03g097830	AT5G23690			Solyc02g082920	AT3G12500			Solyc08g078010	AT4G17560
		Solyc07g062400	AT3G58680			Solyc06g066420	AT5G56550			Solyc12g042770	AT3G15840			Solyc02g066950	AT1G69830			Solyc11g069920	AT3G14470
		Solyc01g098400	AT3G21510			Solyc07g054770	AT4G10270			Solyc10g045380	AT2G44260			Solyc11g065960	AT1G63780			Solyc05g014110	AT3G47590
		Solyc04g056330	AT5G46720			Solyc06g054360	AT2G41380			Solyc03g096940	AT3G03100			Solyc03g116150	AT1G26850			Solyc12g099010	AT5G18525
fas_SYM lc_SYM	90	Solyc09g065510	AT4G04614			Solyc01g111680	AT2G16920			Solyc12g099280	AT5G58040			Solyc04g082530	AT1G20670			Solyc02g023950	AT4G20940
		Solyc01g088140	AT5G13470			Solyc05g054340	AT1G59780			Solyc06g071950	AT1G76340			Solyc01g058490	NA			Solyc01g081410	AT5G45275
		Solyc06g073950	AT5G22080			Solyc05g044600	NA			Solyc05g015450	NA			Solyc03g097150	AT5G16760			Solyc03g119820	AT3G18570
		Solyc12g049270	AT1G72660			Solyc12g043060	AT1G79990			Solyc03g005570	AT3G23250			Solyc07g042560	AT3G43210			Solyc01g008190	AT2G31600
		Solyc03g096900	AT1G54130			Solyc10g085630	AT4G31810			Solyc01g107690	NA			Solyc10g074890	AT5G01950			Solyc08g078460	AT4G17370
		Solyc02g090070	AT5G66560			Solyc09g005120	AT3G08970			Solyc11g012760	AT5G47680			Solyc03g114940	AT1G13710			Solyc11g065930	AT4G34890
		Solyc02g068910	AT5G45030			Solyc02g086560	AT1G50170			Solyc01g096460	AT1G08315			Solyc10g054080	AT4G39050			Solyc12g089180	AT1G75220
		Solyc11g065370	AT1G51450			Solyc10g007730	AT1G06510			Solyc01g060420	AT1G67030			Solyc01g073750	AT1G05570			Solyc10g005540	AT1G16445
		Solyc12g057140	NA			Solyc01g056990	AT5G06590			Solyc03g114000	AT1G10200			Solyc12g042480	AT5G57260			Solyc06g060890	AT4G17540
		Solyc12g009990	AT4G30600			Solyc03g006000	AT4G18880			Solyc02g083470	AT3G01160			Solyc02g087210	AT3G28210			Solyc08g067740	NA
		Solyc05g044600	NA			Solyc08g008310	AT4G23850			Solyc11g007200	AT3G56240			Solyc06g010240	NA	fas_6dpi	769	Solyc04g077130	AT5G17870
		Solyc09g007310	AT5G02880			Solyc06g007240	AT3G51780			Solyc03g096890	AT1G50240			Solyc10g006660	AT4G27280			Solyc04g054810	AT4G08685
		Solyc01g096130	AT1G01230			Solyc11g056310	NA			Solyc06g069500	AT5G07980			Solyc01g087030	AT3G08505			Solyc06g050300	AT5G58380
		Solyc09g072890	AT3G04380			Solyc01g067820	AT3G62450			Solyc05g006980	AT3G01470			Solyc09g064920	AT5G64980			Solyc03g059070	AT5G24010
		Solyc11g068960	AT2G27230			Solyc05g051570	AT5G10260			Solyc03g120200	AT1G79950			Solyc05g053300	AT1G48030			Solyc02g091290	AT1G66520
		Solyc09g091400	AT3G24240			Solyc02g071800	AT1G07650			Solyc07g066170	AT4G26455			Solyc04g078750	AT1G45688			Solyc09g059040	AT4G13010
		Solyc07g055020	AT3G07870			Solyc08g068690	AT2G39030			Solyc03g113590	AT5G13050			Solyc06g066420	AT5G56550			Solyc09g065510	AT4G04614
		Solyc06g008260	AT2G20450			Solyc02g014830	AT5G23210			Solyc07g056400	AT3G14370			Solyc02g083760	AT4G38660			Solyc08g007110	AT5G47010
		Solyc10g084880	AT3G23160			Solyc06g075540	AT3G45740			Solyc05g053090	AT1G07530			Solyc02g067100	AT5G15510			Solyc05g007190	AT2G02860
		Solyc05g009520	AT1G13360			Solyc02g092860	AT4G37370			Solyc05g010660	AT1G68990			Solyc01g057530	NA			Solyc09g082320	AT3G22630
		Solyc07g005450	AT5G58003			Solyc08g078520	AT5G47380			Solyc04g071340	AT1G43670			Solyc02g083790	AT4G36010			Solyc04g005070	AT1G52190
		Solyc05g008770	AT2G01170			Solyc05g051480	NA			Solyc00g021630	ATMG00270			Solyc09g091050	AT4G13550			Solyc01g006260	AT1G04635
		Solyc01g097250	AT4G02550			Solyc06g051320	AT3G26040			Solyc03g097150	AT5G16760			Solyc07g065430	AT3G13170			Solyc05g049950	AT5G44500
		Solyc07g020710	AT4G29000			Solyc02g094310	AT5G14080			Solyc11g067060	AT3G44620			Solyc01g103000	NA			Solyc09g008560	AT2G36690
		Solyc12g062870	AT5G14640			Solyc12g088010	AT1G58250			Solyc02g082540	AT1G21630			Solyc02g083000	AT4G35690			Solyc10g083280	AT3G11510
		Solyc06g082190	AT5G58520			Solyc07g007610	AT4G39140			Solyc01g090740	AT1G02070			Solyc08g074290	AT4G31340			Solyc01g097020	NA
		Solyc02g093620	AT3G46610			Solyc10g009320	AT2G46640			Solyc02g092200	AT5G67640			Solyc02g076730	NA			Solyc05g054980	AT5G28900
		Solyc03g121850	AT1G05950			Solyc05g015750	AT1G24260			Solyc03g096930	AT3G16090			Solyc03g097190	AT5G16730			Solyc08g067880	AT2G25670
		Solyc12g038630	AT1G69030			Solyc11g073120	AT3G46130			Solyc07g041680	ATCG01130			Solyc02g089080	NA			Solyc11g020610	AT4G09510
		Solyc07g007360	AT1G72270			Solyc01g067570	NA			Solyc04g054790	AT2G28150			Solyc01g099030	AT1G28590			Solyc05g025900	AT3G43850
		Solyc02g083780	AT1G79540			Solyc08g008550	AT4G10730			Solyc07g008530	AT3G02660			Solyc09g008300	AT2G29760			Solyc09g065370	AT4G14830
		Solyc12g036450	AT1G48830			Solyc06g082160	AT5G58575			Solyc11g012870	AT1G21880			Solyc02g077030	AT4G18550			Solyc01g100230	AT1G56300
		Solyc12g027750	AT3G48120			Solyc03g007530	AT3G59140			Solyc01g106440	AT2G14255			Solyc11g011020	AT5G16590			Solyc01g096870	AT5G52520
		Solyc01g108120	AT3G19184			Solyc03g112540	AT5G50130			Solyc02g085870	AT1G68530			Solyc10g005400	AT1G14520			Solyc10g086010	AT3G09630
		Solyc09g008850	AT3G10030			Solyc07g053290	AT1G68810			Solyc09g065350	NA			Solyc06g082830	AT3G07580			Solyc01g028930	AT1G55520
		Solyc02g092440	AT5G67500			Solyc07g056670	AT1G78440			Solyc01g091020	AT2G45200			Solyc08g007910	AT4G23050			Solyc08g079520	AT1G12360
		Solyc01g087650	AT5G11980			Solyc09g007800	AT2G37195			Solyc02g080200	AT1G11580			Solyc10g083630	AT5G04560			Solyc07g044760	AT3G22330
		Solyc07g066380	NA			Solyc09g008770	AT2G36640			Solyc03g111570	AT2G36850			Solyc11g010620	AT4G38070			Solyc03g007140	AT5G66980
		Solyc09g007340	AT5G02950			Solyc03g120700	AT5G16300			Solyc05g015640	AT1G27300			Solyc02g089660	AT1G67195			Solyc00g007090	AT4G35530
		Solyc06g075520	AT1G75270			Solyc00g026160	AT5G23980			Solyc03g121570	AT3G13772			Solyc07g053030	AT5G54510			Solyc06g005750	AT1G07420
		Solyc04g011530	AT2G20390			Solyc03g005170	AT1G05380			Solyc09g089540	AT2G38870			Solyc04g009480	NA			Solyc01g095180	AT2G46160
		Solyc05g024430	AT4G13500			Solyc10g047900	NA			Solyc09g007050	AT2G37310			Solyc09g075420	AT2G47520			Solyc02g070320	AT5G58420
		Solyc07g066530	AT1G56090			Solyc00g047200	ATMG00220			Solyc11g007660	AT5G04550			Solyc11g008580	AT1G65430			Solyc11g011380	AT5G37600
		Solyc12g049030	AT3G12120			Solyc11g072660	AT1G07870			Solyc08g081350	AT1G63820			Solyc00g008580	NA			Solyc03g110940	AT5G50330
		Solyc02g070940	AT1G29930			Solyc09g009720	AT3G55380			Solyc10g006660	AT4G27280			Solyc11g011920	AT5G17330			Solyc10g078700	AT3G57920
		Solyc08g077980	AT5G47120			Solyc09g007190	AT2G37240			Solyc03g098160	AT3G17740			Solyc07g022860	AT4G32350			Solyc02g032360	NA
		Solyc10g054560	AT4G34720			Solyc06g068700	AT5G61790			Solyc01g008490	AT5G12840			Solyc01g091780	AT3G61080			Solyc05g005260	AT1G23710
		Solyc07g063050	AT4G13530			Solyc07g041940	AT2G05940			Solyc10g007200	AT1G53290			Solyc10g081160	AT5G05080			Solyc03g083620	NA
		Solyc11g010440	AT2G22475			Solyc03g098700	NA			Solyc12g005100	AT1G50730			Solyc09g089530	AT2G38870			Solyc04g051280	AT1G65090
		Solyc08g082730	AT1G04960			Solyc05g055890	AT4G07950			Solyc03g059170	AT3G59780			Solyc01g087500	AT3G23890			Solyc11g006820	AT2G23930
		Solyc11g072730	AT5G60040			Solyc03g121850	AT1G05950			Solyc09g090810	AT4G13460			Solyc01g091330	AT2G02380			Solyc04g009410	AT1G21720
		Solyc05g009840	AT1G25580			Solyc02g065510	AT5G66631			Solyc06g084040	AT2G30580			Solyc05g050120	AT5G25880			Solyc05g053670	AT5G48760
		Solyc08g005220	AT2G35490			Solyc12g010430	AT5G35090			Solyc12g014310	AT1G78780			Solyc06g008260	AT2G20450			Solyc05g050130	AT5G24090
		Solyc02g088940	AT1G30820			Solyc06g053310	AT1G06130			Solyc03g096380	AT3G55740			Solyc06g076900	AT2G29760			Solyc01g067750	AT3G06350
		Solyc10g045550	AT1G09630			Solyc12g098310	AT5G48820			Solyc07g020790	AT1G67300			Solyc05g009520	AT1G13360			Solyc03g082970	AT5G24314
		Solyc09g089530	AT2G38870			Solyc03g118280	AT5G61990			Solyc03g119490	AT5G56580			Solyc07g021630	AT1G10070			Solyc08g066840	AT2G25810
		Solyc01g067820	AT3G62450			Solyc10g009060	AT3G18750			Solyc02g086350	AT1G66840			Solyc03g062660	AT5G06940			Solyc07g065090	AT5G06860
		Solyc12g007280	AT4G28860			Solyc11g012040	AT4G22290			Solyc07g045140	AT4G12680			Solyc02g088230	AT1G14040			Solyc07g054850	AT4G28100
		Solyc05g010340	AT1G26190			Solyc05g009260	AT3G62980			Solyc04g014730	AT1G12050			Solyc08g080400	AT1G63100			Solyc12g013910	AT4G27540
		Solyc04g079560	AT1G47670			Solyc06g005500	AT1G07570			Solyc07g005120	AT5G58200			Solyc07g006920	AT5G20590			Solyc07g052350	AT2G05710
		Solyc06g074260	AT2G27385	fas_FM	178	Solyc04g078060	AT1G75810			Solyc12g049370	AT1G17410			Solyc06g075410	AT5G60150			Solyc08g067890	AT2G25670
		Solyc04g008490	AT2G02050			Solyc02g067260	AT1G26800			Solyc01g081010	AT1G50920			Solyc06g008980	AT4G02800			Solyc04g008570	AT5G13770
		Solyc08g062110	NA			Solyc03g096880	AT3G21295			Solyc01g111680	AT2G16920			Solyc05g005560	AT1G70370			Solyc07g014670	AT5G10600
		Solyc02g031970	AT1G70190			Solyc11g071480	AT5G48930			Solyc02g037530	AT5G37020			Solyc06g075130	AT2G28320			Solyc05g056390	AT1G23100
		Solyc02g079240	NA			Solyc05g024160	AT5G50850			Solyc04g049690	AT2G37250			Solyc05g009610	AT1G68620			Solyc07g064790	NA
		Solyc05g056050	AT3G54890			Solyc03g033520	AT5G04050			Solyc10g078740	AT2G05990			Solyc03g007800	AT5G52910			Solyc10g049850	AT4G34270
		Solyc01g067590	AT1G09020			Solyc07g042330	NA			Solyc08g062580	AT1G74630			Solyc11g070100	AT3G21320			Solyc10g085910	AT2G37390
		Solyc03g096760	AT5G24660			Solyc01g007910	AT5G23250			Solyc04g071070	NA			Solyc01g105200	AT5G66620			Solyc02g021020	AT2G17140
		Solyc07g055110	AT5G12360			Solyc02g080620	AT1G11790			Solyc06g073500	AT3G59300			Solyc04g082580	AT5G42350			Solyc01g094340	AT2G38040
		Solyc01g104240	AT1G10790			Solyc01g107170	AT3G49930			Solyc07g007690	AT5G33280			Solyc07g065620	AT1G55870			Solyc04g077160	AT4G33740
		Solyc11g040040	AT3G19850			Solyc05g013510	AT3G26570			Solyc01g094690	AT4G00430			Solyc12g098590	AT4G15550			Solyc02g079830	AT1G55890
		Solyc10g085460	AT3G14470			Solyc09g074710	AT4G02560			Solyc11g045150	ATMG00030			Solyc06g066570	AT1G79810			Solyc02g087330	AT3G48140
		Solyc03g020060	NA			Solyc09g092720	NA			Solyc01g095800	AT5G07670			Solyc08g068120	AT4G32700			Solyc05g018590	AT5G19990
		Solyc09g083220	AT4G02590			Solyc07g020960	AT4G29100			Solyc09g009870	AT3G56470			Solyc04g055210	AT5G10240			Solyc12g100130	AT5G44370
		Solyc01g091540	AT2G36400			Solyc08g067190	AT1G06590			Solyc09g011580	AT3G09270			Solyc03g032190	AT1G20610			Solyc08g075780	AT1G77710
		Solyc02g061790	AT5G09250			Solyc03g094030	AT5G19910			Solyc09g008630	AT1G80190			Solyc03g026020	AT5G62020			Solyc05g008440	AT2G01100
		Solyc01g008440	AT5G12480			Solyc11g007020	AT3G54250			Solyc06g036070	AT3G61415			Solyc01g090840	AT3G60580			Solyc11g013760	AT1G36990
		Solyc07g063680	AT1G11360			Solyc02g070800	NA			Solyc01g006830	AT2G35880			Solyc01g007640	ATCG01280			Solyc11g071570	AT3G43610
		Solyc08g082540	AT4G23950			Solyc09g008450	AT3G09890			Solyc09g061840	AT2G33150			Solyc10g006000	AT4G26630			Solyc12g056560	AT1G76770
		Solyc02g081260	AT1G65920			Solyc10g054080	AT4G39050			Solyc08g082590	AT1G64500			Solyc10g076800	AT2G40190			Solyc10g006740	AT4G27280
		Solyc10g006810	NA			Solyc12g088300	AT4G33800			Solyc02g084240	AT2G18050			Solyc07g018090	AT3G28430			Solyc04g080130	AT3G50700
		Solyc08g007770	AT4G22890			Solyc01g089910	AT5G25260			Solyc02g093700	AT5G40670			Solyc08g068170	AT5G19650			Solyc05g005950	AT1G52190
		Solyc01g099780	AT3G05540			Solyc06g083620	AT4G29040			Solyc02g093220	AT5G67140			Solyc09g075550	AT1G02730			Solyc07g054170	AT4G28250
		Solyc12g036440	AT1G67050			Solyc01g005300	AT1G68050			Solyc03g119430	AT3G47120			Solyc06g007690	NA			Solyc09g008280	AT2G36880
		Solyc10g078920	AT5G06690			Solyc01g103950	AT1G22940			Solyc01g066620	AT3G06860			Solyc08g076060	AT3G16030			Solyc01g095760	AT5G49690
		Solyc04g064570	AT1G43860			Solyc04g056610	AT5G55610			Solyc06g065840	AT5G11040			Solyc07g047690	AT2G05230			Solyc03g006300	AT1G28440
		Solyc03g026310	AT4G25450			Solyc07g043390	AT4G24010			Solyc07g047860	AT2G05120			Solyc11g069110	AT5G60400			Solyc04g072120	AT1G71780
		Solyc04g081690	NA			Solyc01g005960	AT2G42520			Solyc08g067850	AT2G25660			Solyc11g066150	AT3G46440			Solyc03g113400	AT5G62670
		Solyc05g009100	AT1G68400			Solyc10g079970	AT5G19930			Solyc07g063930	AT3G20660			Solyc05g024500	NA			Solyc09g014520	AT5G01530
		Solyc03g005010	AT3G27180			Solyc11g013500	AT1G36940			Solyc08g048500	AT5G46190			Solyc07g054900	AT2G23610			Solyc08g008420	AT5G20090
lc/fas_SYM lc_SYM	147	Solyc03g006070	AT4G18710			Solyc02g077390	AT2G33880			Solyc05g056040	AT2G46530			Solyc04g079400	AT5G66850			Solyc02g093680	AT5G40650
		Solyc12g011010	AT2G42840			Solyc06g074070	AT2G01820			Solyc09g008610	AT5G11560			Solyc01g067590	AT1G09020			Solyc12g098850	AT1G48300
		Solyc06g053620	AT1G08650			Solyc07g043480	AT3G50740			Solyc12g100180	AT1G15520			Solyc03g059250	AT3G20860			Solyc11g007020	AT3G54250
		Solyc08g082890	AT2G16720			Solyc12g014310	AT1G78780			Solyc03g044900	AT3G50770			Solyc12g042910	AT3G15620			Solyc01g009970	AT2G35450
		Solyc07g053610	AT5G44180			Solyc12g099080	AT3G62290			Solyc03g093560	AT5G51190			Solyc06g067910	AT5G11420			Solyc06g063130	AT1G53760
		Solyc12g099240	AT3G06610			Solyc11g066950	AT5G22580			Solyc11g068960	AT2G27230			Solyc00g052430	ATMG00180			Solyc02g071120	AT2G34410
		Solyc12g013890	AT5G53860			Solyc01g099210	AT1G55020			Solyc12g044600	AT1G79750			Solyc08g082840	AT3G45100			Solyc07g056490	AT1G78380
		Solyc08g067180	AT3G15680			Solyc02g092370	AT4G37650			Solyc11g010300	AT5G64300			Solyc01g005270	AT1G14820			Solyc08g080940	AT4G11600
		Solyc05g052280	AT5G05340			Solyc06g073020	AT3G61980			Solyc08g008310	AT4G23850			Solyc04g071660	NA			Solyc09g082210	AT3G22550
		Solyc01g066760	NA			Solyc01g087000	NA			Solyc08g023270	AT4G03620			Solyc00g026160	AT5G23980			Solyc01g107100	AT3G19615
		Solyc07g018010	AT5G57150			Solyc05g054110	AT3G07880			Solyc08g041860	AT4G32020			Solyc04g009260	AT3G46530			Solyc04g082160	AT5G42220
		Solyc01g096700	AT3G11450			Solyc10g076760	AT3G09010			Solyc09g008190	NA			Solyc04g071540	AT1G43620			Solyc00g206460	AT4G08950
		Solyc11g019950	AT4G36480			Solyc07g061800	AT1G17100			Solyc05g010080	NA			Solyc12g019210	NA			Solyc01g068450	AT3G15750
		Solyc12g096420	AT5G24870			Solyc01g020200	ATCG01130			Solyc11g044350	AT1G44910			Solyc10g018140	AT2G45400			Solyc07g005760	AT5G48930
		Solyc09g061230	AT5G48810			Solyc09g018280	AT5G01820			Solyc11g062290	NA			Solyc03g025140	NA			Solyc11g072270	AT1G12310
		Solyc05g007660	AT3G47550			Solyc03g097370	AT5G35970			Solyc02g065370	AT4G37090			Solyc04g011690	AT5G07990			Solyc09g075290	AT3G05590
		Solyc01g008890	AT4G27950			Solyc09g098290	AT3G28040			Solyc11g013020	AT4G08240			Solyc09g010230	AT5G06250			Solyc03g006670	AT4G03270
		Solyc05g053360	AT3G17120			Solyc11g067010	AT4G21110			Solyc08g079240	AT1G62780			Solyc03g097630	AT3G26935			Solyc08g068460	AT1G11120
		Solyc04g064700	AT4G08350			Solyc04g050790	AT5G18310			Solyc07g064700	AT5G55040			Solyc01g095530	AT5G41761			Solyc02g093630	AT5G40640
		Solyc06g036070	AT3G61415			Solyc12g006470	AT3G22200			Solyc10g086150	AT2G37220			Solyc03g117800	AT5G57800			Solyc04g078920	AT5G42890
		Solyc01g091530	AT2G45470			Solyc03g120690	AT3G16120			Solyc12g009430	AT2G26680			Solyc08g005090	AT1G32690			Solyc11g006360	AT3G19990
		Solyc04g014670	AT4G05530			Solyc12g008560	NA			Solyc04g014480	AT5G37670			Solyc09g010810	AT5G02370			Solyc02g088730	AT5G39250
		Solyc01g100050	AT5G27030			Solyc04g011550	NA			Solyc07g062110	AT3G14750			Solyc06g074620	AT2G27830			Solyc11g020890	AT4G33865
		Solyc02g080510	AT1G11700			Solyc07g056340	AT1G29400			Solyc07g039320	AT2G19520			Solyc01g006670	AT5G12890			Solyc12g094500	AT5G42250
		Solyc03g122340	AT1G17420			Solyc03g093550	AT5G51190			Solyc07g006870	AT5G57550			Solyc08g080040	AT4G22880			Solyc11g069860	AT5G20500
		Solyc02g024070	AT2G34710			Solyc08g082590	AT1G64500			Solyc08g077100	AT2G35330			Solyc02g093610	AT5G14360			Solyc04g072760	AT1G22150
		Solyc01g108890	AT2G15860			Solyc09g008990	AT5G03760			Solyc12g011270	AT4G11120			Solyc02g073580	AT4G18650			Solyc03g095410	AT5G12370
		Solyc06g051430	AT1G67960			Solyc10g007810	AT3G42170			Solyc07g054780	AT4G10265			Solyc06g075580	AT3G45850			Solyc06g005520	AT2G28940
		Solyc08g008310	AT4G23850			Solyc04g078110	AT5G67360			Solyc07g006950	AT4G29850			Solyc04g008610	AT1G79000			Solyc10g086730	AT3G54050
		Solyc09g092250	AT3G23900			Solyc04g082060	AT2G17030			Solyc08g005610	AT5G45340			Solyc12g038160	AT1G73920			Solyc08g008280	AT4G23810
		Solyc02g082830	AT4G35630			Solyc12g006460	AT2G32440			Solyc10g009320	AT2G46640			Solyc06g074410	AT3G44540			Solyc02g069850	AT2G21580
		Solyc11g013440	AT2G39990			Solyc06g084310	AT4G02840			Solyc06g053330	AT3G13940			Solyc08g079710	AT1G12430			Solyc02g068750	AT4G22720
		Solyc12g044290	AT3G16170			Solyc03g111670	AT2G26730			Solyc10g007670	AT2G33180			Solyc12g005700	AT2G32280			Solyc09g057920	AT5G58450
		Solyc02g022870	AT2G34780			Solyc02g080880	AT1G11910			Solyc06g007660	AT5G12230			Solyc04g079100	AT5G42870			Solyc09g018510	AT5G58560
		Solyc01g006900	AT5G06480			Solyc08g082940	AT2G27230			Solyc10g008090	AT1G61790			Solyc07g063680	AT1G11360			Solyc04g014570	AT2G01970
		Solyc02g087630	AT5G39950			Solyc01g010290	AT2G03530			Solyc02g065300	AT1G09620			Solyc05g039950	AT3G26040			Solyc06g082470	AT5G58350
		Solyc07g055060	AT1G53310			Solyc01g105450	AT1G17840			Solyc02g068490	AT5G44790			Solyc01g007340	ATCG00500			Solyc11g017070	AT2G46290
		Solyc01g110310	AT3G60530			Solyc09g005260	AT3G51860			Solyc07g006030	AT4G28080			Solyc01g006520	AT5G60900			Solyc03g119130	AT3G18035
		Solyc02g091350	AT1G22400			Solyc01g099840	AT1G56220			Solyc12g096610	AT2G31870			Solyc02g031740	AT1G31200			Solyc06g065690	AT5G25510
		Solyc11g005130	AT1G21610			Solyc08g014450	AT2G43850			Solyc01g010710	AT1G28110			Solyc10g009340	AT2G46600			Solyc08g067360	AT1G80840
		Solyc08g081320	AT4G23460			Solyc08g062940	AT2G26180			Solyc11g065210	AT4G30890			Solyc11g045210	AT3G59490			Solyc09g047930	AT3G07510
		Solyc11g065140	AT5G12400			Solyc04g082740	AT1G20870			Solyc04g026270	AT1G60995			Solyc11g042940	AT2G21370			Solyc11g006540	AT3G44190
		Solyc12g049620	NA			Solyc01g103030	AT1G59740			Solyc05g013560	AT1G67910			Solyc05g005280	AT1G23550			Solyc02g070770	AT2G34460
		Solyc01g109870	AT2G21520			Solyc11g065220	AT1G50460			Solyc02g087860	AT5G39860			Solyc07g064500	AT3G20500			Solyc06g076780	AT3G47000
		Solyc05g010160	AT1G26170			Solyc06g073130	AT2G43465			Solyc11g065140	AT5G12400			Solyc11g071740	AT1G76650			Solyc12g019890	AT2G19440
		Solyc03g097200	AT1G65000			Solyc02g062170	AT5G66230			Solyc04g009620	AT1G48850			Solyc10g085320	AT5G01620			Solyc03g005270	AT3G22845
		Solyc10g006090	AT5G55390			Solyc07g053360	AT2G42560			Solyc10g018350	AT2G45140			Solyc05g007070	AT1G69830			Solyc06g071810	AT2G31880
		Solyc10g011950	NA			Solyc03g111640	AT5G63190			Solyc11g062120	AT1G63440			Solyc09g011160	AT3G55580			Solyc10g054560	AT4G34720
		Solyc03g043870	AT5G65740			Solyc01g073640	AT2G47140			Solyc05g014410	AT5G63540			Solyc09g074930	AT3G05500			Solyc10g079190	AT1G07360
		Solyc00g186050	NA			Solyc11g013330	AT1G22030			Solyc08g079150	AT4G22620			Solyc09g097860	AT4G14150			Solyc03g114800	AT1G18590
		Solyc02g062250	AT2G18040			Solyc07g044970	NA			Solyc01g066450	AT4G15960			Solyc03g093130	AT4G25810			Solyc01g099680	AT3G05500
		Solyc10g005990	AT1G17070			Solyc09g007850	AT2G37220			Solyc09g065660	AT3G22830			Solyc11g066000	AT5G59360			Solyc03g117780	AT1G79650
		Solyc01g105500	AT4G33840			Solyc04g082820	AT1G76510			Solyc10g074720	AT2G38620			Solyc07g052970	AT3G22104			Solyc01g095620	AT4G01070
		Solyc01g107670	AT2G15320			Solyc01g010270	AT1G26355			Solyc07g062130	AT1G78570			Solyc04g076540	AT1G58250			Solyc01g059880	AT5G49460
		Solyc10g006260	AT5G55100			Solyc02g070210	AT1G30690			Solyc04g005030	AT5G17530			Solyc12g036450	AT1G48830			Solyc01g080830	AT4G01790
		Solyc01g056940	AT2G47110			Solyc01g107260	AT1G49870			Solyc02g063220	AT1G67070			Solyc08g082460	AT1G48480			Solyc09g011010	AT5G02120
		Solyc04g077970	AT1G27450			Solyc03g115650	AT1G69410			Solyc11g069470	AT5G60690			Solyc06g060170	AT4G33440			Solyc01g010130	AT1G68920
		Solyc06g069010	AT1G48630			Solyc07g064150	AT1G54290			Solyc02g088000	AT3G01180			Solyc00g171810	ATMG00410			Solyc06g084600	NA
		Solyc04g079860	AT3G50760			Solyc04g009900	AT1G08650			Solyc12g089020	AT2G33580			Solyc02g079780	AT1G11440			Solyc10g006580	AT4G36130
		Solyc03g120770	AT1G15240			Solyc03g114380	AT1G18550			Solyc02g014520	AT2G18850			Solyc11g056450	ATMG00410			Solyc10g081720	AT5G06390
		Solyc06g060730	NA			Solyc04g025610	NA			Solyc07g023990	AT3G24530			Solyc02g093290	AT2G23420			Solyc06g030470	AT2G28150
		Solyc08g076320	AT3G03050			Solyc08g006670	AT5G63480			Solyc12g095960	AT2G25970			Solyc08g021920	AT2G26890			Solyc05g051760	AT2G21990
		Solyc09g074450	NA			Solyc08g014000	AT1G55020			Solyc01g107640	AT2G15290			Solyc05g026180	AT4G29230			Solyc10g078690	AT2G42210
		Solyc05g049960	AT2G46040			Solyc06g084070	AT5G43700			Solyc07g061970	AT1G17080			Solyc11g020760	AT1G35530			Solyc03g097350	AT5G35980
		Solyc01g102730	AT2G02400			Solyc04g074230	AT1G34760			Solyc05g055260	AT2G23930			Solyc02g083880	AT2G18420			Solyc01g016460	NA
		Solyc06g084500	AT4G03180			Solyc03g123460	AT1G53903			Solyc10g085460	AT3G14470			Solyc02g063450	AT4G37900			Solyc07g063050	AT4G13530
		Solyc02g094530	AT5G13950			Solyc11g071730	AT3G44050			Solyc12g014480	AT4G22320			Solyc11g068500	AT2G27460			Solyc04g076090	AT4G24620
		Solyc12g042170	AT5G13300			Solyc04g072190	AT1G14290			Solyc10g078730	AT1G51130			Solyc02g062360	AT2G16485			Solyc06g053820	AT1G04270
		Solyc04g005340	AT3G02230			Solyc08g078310	AT4G17440			Solyc05g054040	AT5G37310			Solyc10g081610	AT5G06600			Solyc02g021400	AT5G64140
		Solyc02g021650	AT4G05420			Solyc01g104640	AT4G15570			Solyc04g009980	AT1G07090	fas_4dpi	344	Solyc08g082240	AT1G64385			Solyc05g056560	AT1G66080
		Solyc02g069580	AT1G30620			Solyc05g010010	AT3G25640			Solyc07g061940	AT3G48560			Solyc08g078600	AT5G49530			Solyc07g018000	AT5G57160
		Solyc09g091260	AT5G63930			Solyc06g018110	AT3G55340			Solyc00g026160	AT5G23980			Solyc01g097830	AT5G28150			Solyc01g111660	AT4G35100
		Solyc09g098230	AT1G16970			Solyc02g092830	AT2G15000.4			Solyc07g054460	AT1G03530			Solyc02g068450	AT4G02620			Solyc10g081420	AT3G03770
		Solyc08g082630	AT4G23980			Solyc06g060610	AT1G62620			Solyc09g083220	AT4G02590			Solyc10g083290	AT3G52600			Solyc01g105410	AT5G64260
		Solyc03g063600	AT3G57550			Solyc00g071180	AT3G12490			Solyc05g051230	AT5G37530			Solyc06g007180	AT3G47340			Solyc06g068360	AT5G25190
		Solyc01g067090	AT2G47820			Solyc08g061490	AT3G43850			Solyc01g104250	AT1G25290			Solyc06g074190	AT3G11590			Solyc07g043400	NA
		Solyc06g051900	AT5G41480			Solyc03g096860	AT5G17210			Solyc09g082680	AT1G04200			Solyc03g116590	AT5G62200			Solyc04g076890	AT1G27530
		Solyc07g053980	AT4G03550			Solyc09g042670	NA			Solyc12g062810	NA			Solyc10g046930	AT4G25730			Solyc06g083430	AT3G24860
		Solyc03g007600	AT4G21190			Solyc01g098190	AT3G05030			Solyc08g013840	AT2G38740			Solyc02g072150	AT1G06410			Solyc01g103720	AT2G40360
		Solyc04g049140	AT4G00990			Solyc10g079950	AT2G15490			Solyc00g009140	AT4G09750			Solyc11g071480	AT5G48930			Solyc01g057530	NA
		Solyc12g017270	NA			Solyc01g022770	NA			Solyc09g008230	AT2G36930			Solyc09g065170	NA			Solyc02g065680	AT3G30390
		Solyc04g045650	AT1G67410			Solyc07g043460	AT3G14610			Solyc04g058200	AT1G77230			Solyc01g098240	AT5G48385			Solyc12g009680	AT5G20270
		Solyc03g005620	AT4G14330			Solyc01g107200	AT1G49890			Solyc12g088410	AT5G01075			Solyc08g061580	AT5G21930			Solyc03g071720	AT5G04490
		Solyc04g009610	AT3G55820			Solyc11g071810	AT1G08465			Solyc06g072500	AT1G18335			Solyc07g056390	AT1G72280			Solyc02g072120	AT1G29330
		Solyc05g052690	AT2G39990			Solyc05g015390	AT1G67360			Solyc04g014460	AT5G37720			Solyc08g076000	AT3G14470			Solyc07g066250	AT1G55580
		Solyc02g075610	AT3G27530			Solyc06g075780	AT5G59820			Solyc05g055470	AT5G04410			Solyc06g009350	AT4G01870			Solyc07g063640	AT4G10265
		Solyc09g089660	AT5G43500			Solyc11g008590	AT4G35335			Solyc07g016170	AT4G16130			Solyc01g094880	AT5G28350			Solyc01g091280	AT3G60800
		Solyc06g068850	AT5G61910			Solyc07g008020	AT4G32280			Solyc01g104150	NA			Solyc06g005750	AT1G07420			Solyc08g013820	AT4G05460
		Solyc01g111730	AT4G38520			Solyc12g056150	NA			Solyc05g054430	AT3G12530			Solyc06g074030	AT3G44260			Solyc02g087240	AT5G08530
		Solyc10g044470	AT5G49890			Solyc04g078880	AT5G42900			Solyc02g077090	AT4G18570			Solyc10g078700	AT3G57920			Solyc08g080140	AT1G63000
		Solyc12g089240	AT4G39070			Solyc02g069770	AT4G05410			Solyc06g069340	AT5G38790			Solyc05g052940	AT5G02060			Solyc09g056390	NA
		Solyc12g021230	AT5G04130			Solyc09g014550	AT5G28010			Solyc10g081260	AT3G03620			Solyc03g033660	AT5G66320			Solyc01g087160	NA
		Solyc11g072280	AT5G51600			Solyc02g080270	AT4G05000			Solyc03g118470	AT2G01670			Solyc02g069390	AT2G35640			Solyc07g025200	AT1G19520
		Solyc06g060050	AT5G15340			Solyc02g067520	NA			Solyc11g012050	AT1G62400			Solyc09g064610	AT3G14470			Solyc09g092330	AT3G23820
		Solyc08g007530	AT4G12080			Solyc02g071010	AT1G29930			Solyc09g082450	AT3G22690			Solyc09g007510	AT3G53380			Solyc07g039510	AT1G29840
		Solyc06g083300	AT3G25150			Solyc09g007870	AT5G03280			Solyc01g065580	AT3G16810			Solyc07g056190	AT3G07600			Solyc10g081440	AT5G17770
		Solyc06g071250	AT1G74860			Solyc09g011470	AT5G02020			Solyc02g089120	AT5G60920			Solyc03g114890	AT5G15630			Solyc03g007860	AT5G52780
		Solyc12g008360	AT5G19690			Solyc04g056280	AT5G10270			Solyc02g077660	AT1G28420			Solyc03g019820	AT1G17810			Solyc12g009090	AT2G28230
		Solyc06g008690	AT3G63220			Solyc05g046130	AT2G32280			Solyc02g064830	AT2G14960			Solyc04g082990	NA			Solyc01g008090	AT3G61110
		Solyc01g094690	AT4G00430			Solyc12g088460	AT4G37340			Solyc11g008810	AT1G65590			Solyc02g091120	AT1G66730			Solyc08g080960	AT1G63470
		Solyc01g094200	AT4G00570			Solyc03g031980	AT5G06740			Solyc10g055450	AT4G38600			Solyc03g083970	AT5G62390			Solyc07g049370	AT2G05790
		Solyc11g070140	AT3G48750			Solyc04g014700	AT3G01435			Solyc06g084250	AT5G19330			Solyc05g056390	AT1G23100			Solyc03g045070	AT4G13510
		Solyc02g031850	AT2G35050			Solyc06g068620	AT5G43150			Solyc06g051620	AT2G40116			Solyc01g094340	AT2G38040			Solyc03g053030	NA
		Solyc08g082410	AT5G53440			Solyc10g008800	AT2G34040			Solyc03g114060	AT3G48050			Solyc01g099280	AT1G09020			Solyc02g069710	AT1G54115
		Solyc08g068710	AT2G39030			Solyc00g009110	AT1G71710			Solyc10g084210	AT3G09740			Solyc07g017760	AT2G18940			Solyc01g099740	AT5G27720
		Solyc03g114840	AT2G03710			Solyc11g066970	AT2G27740			Solyc12g013520	NA			Solyc03g116870	AT1G15980			Solyc03g110870	NA
		Solyc01g067560	AT3G21430			Solyc01g109800	AT2G21560			Solyc03g063550	AT3G57950			Solyc01g109190	NA			Solyc05g055780	AT2G19490
		Solyc10g081510	AT5G17920			Solyc06g074090	AT1G50430			Solyc08g062640	AT1G72770			Solyc01g098160	AT1G54610			Solyc05g051640	AT5G61480
		Solyc10g048060	ATMG00030			Solyc01g087340	AT3G08020			Solyc08g074670	AT3G52860			Solyc02g093420	AT3G01600			Solyc11g011400	NA
		Solyc01g068340	AT4G30870			Solyc03g082370	AT5G54165			Solyc03g119280	AT3G46100			Solyc06g009020	AT2G47730			Solyc05g014260	AT1G67710
		Solyc03g116390	AT3G15670			Solyc01g005420	AT4G15740			Solyc04g079410	AT1G47720			Solyc06g051990	AT3G49250			Solyc06g034390	AT5G51550
		Solyc02g005200	AT3G08010			Solyc01g108910	AT2G15890			Solyc03g083060	AT5G53020			Solyc01g096670	AT2G40890			Solyc01g108260	AT4G34412
		Solyc10g086150	AT2G37220			Solyc07g041340	AT2G06255			Solyc06g069180	AT3G25800			Solyc07g005830	AT4G30690			Solyc02g091730	AT2G22720
		Solyc03g063760	AT2G03270			Solyc02g078700	AT1G61150			Solyc10g083380	AT1G19490			Solyc00g140060	AT4G20850			Solyc07g052670	AT5G54680
		Solyc12g009060	AT2G06530			Solyc09g082730	AT1G60680			Solyc12g014350	AT1G53430			Solyc10g050670	NA			Solyc02g071730	AT4G18960
		Solyc08g066680	AT5G25820			Solyc07g041770	AT3G42725			Solyc11g007610	AT2G28600			Solyc12g040800	AT1G48590			Solyc10g078740	AT2G05990
		Solyc02g080800	AT5G05920			Solyc06g034290	AT3G47420			Solyc03g121850	AT1G05950			Solyc05g010690	NA			Solyc09g056380	AT2G34480
		Solyc08g067040	AT5G13480			Solyc12g045030	AT3G55310			Solyc05g051780	AT4G39640			Solyc04g012040	AT5G64760			Solyc10g007950	AT1G06410
		Solyc01g109710	AT2G21620			Solyc01g058030	AT1G47990			Solyc08g077360	AT3G60190			Solyc09g098330	AT5G56190			Solyc01g095680	NA
		Solyc11g071290	AT1G32780			Solyc03g112590	AT5G03340			Solyc07g064100	AT1G51100			Solyc04g082660	AT1G20810			Solyc07g056500	AT1G78380
		Solyc03g113680	AT5G62580			Solyc06g073540	AT2G27040			Solyc10g009340	AT2G46600			Solyc04g014520	AT1G55230			Solyc09g007670	AT2G37160
		Solyc06g043170	AT3G12380			Solyc09g018760	AT2G26970			Solyc10g086190	AT5G03300			Solyc07g005760	AT5G48930			Solyc08g081570	AT1G63970
		Solyc02g077560	AT2G33860			Solyc03g113510	AT1G16770			Solyc02g071610	AT5G45670			Solyc12g088300	AT4G33800			Solyc05g017900	NA
		Solyc02g069840	AT1G16740			Solyc10g086050	NA			Solyc07g065960	AT3G13310			Solyc07g007370	AT2G12550			Solyc04g051340	AT1G43130
		Solyc02g087160	NA			Solyc03g116260	AT3G19000			Solyc07g007360	AT1G72270			Solyc10g081200	AT5G17910			Solyc04g082200	AT1G20450
		Solyc03g007130	AT5G51600			Solyc04g073970	AT1G78150			Solyc03g019860	NA			Solyc07g006500	AT2G18700			Solyc08g062800	AT1G54270
		Solyc04g049160	AT1G35670			Solyc05g053470	AT3G23990			Solyc03g120130	AT1G79915			Solyc01g107510	AT5G44750			Solyc07g048090	AT2G04780
		Solyc05g052990	AT5G05950			Solyc03g082880	NA			Solyc02g092250	AT3G26300			Solyc06g065630	AT5G11320			Solyc01g009180	AT5G17920
		Solyc10g054860	AT4G30150			Solyc08g067610	AT1G15520			Solyc03g097010	AT3G03070			Solyc04g072760	AT1G22150			Solyc06g062810	AT5G57020
		Solyc03g078520	AT5G10290			Solyc05g046140	AT5G28010			Solyc09g007170	AT5G02800			Solyc03g113620	AT1G74840			Solyc02g069080	AT1G10180
		Solyc02g087220	AT1G70180			Solyc09g014530	AT5G28010			Solyc09g074990	AT4G02460			Solyc03g059190	AT3G59710			Solyc03g121560	AT1G17665
		Solyc10g008070	AT1G06230			Solyc02g091850	NA			Solyc10g085710	AT1G29690			Solyc11g071380	AT2G27250			Solyc02g072300	AT4G18710
		Solyc02g087340	AT5G14970			Solyc03g096950	AT5G17010			Solyc04g082510	AT1G20650			Solyc03g111140	AT5G03860			Solyc01g020200	ATCG01130
		Solyc11g073200	AT1G07750			Solyc09g089690	AT1G06620			Solyc03g026070	AT4G00730			Solyc01g097920	AT3G59760			Solyc09g018280	AT5G01820
		Solyc08g061010	AT2G26690			Solyc06g083180	AT5G59240			Solyc05g044630	AT4G25910			Solyc09g075750	AT5G26230			Solyc03g083020	AT5G53045
		Solyc02g083890	AT5G66230			Solyc07g062840	AT5G53950			Solyc05g008990	AT1G25390			Solyc10g086500	AT2G38050			Solyc12g015860	AT4G17190
		Solyc09g063130	AT2G20260			Solyc02g080520	AT1G50660			Solyc01g005900	AT1G28680			Solyc11g007810	AT5G62950			Solyc07g052180	NA
		Solyc04g076540	AT1G58250			Solyc11g010340	AT1G72210			Solyc07g045580	AT1G47900			Solyc02g084630	AT3G54340			Solyc09g010100	AT3G11510
		Solyc03g020080	NA			Solyc12g014500	AT5G55250			Solyc01g006340	AT3G02065			Solyc05g025810	AT3G51430			Solyc09g059970	AT4G26840
		Solyc11g065930	AT4G34890			Solyc06g068270	AT1G49390			Solyc04g005050	AT1G24140			Solyc01g057830	AT5G30510			Solyc02g094220	AT3G27030
		Solyc10g086760	AT5G23860			Solyc04g082330	AT1G42440			Solyc12g014600	AT3G07810			Solyc08g062210	AT1G17590			Solyc01g112080	AT2G17120
		Solyc01g079520	AT4G02070			Solyc05g005160	AT1G60810			Solyc01g109670	AT2G21650			Solyc11g011360	AT2G01670			Solyc12g040510	AT1G48630
		Solyc10g078310	AT3G10760			Solyc02g086180	AT3G02580			Solyc08g080750	AT1G63410			Solyc03g043740	AT5G65660			Solyc02g081920	AT4G20130
		Solyc04g014500	AT1G14860			Solyc04g078550	AT4G24240			Solyc02g079780	AT1G11440			Solyc11g028080	AT1G09645			Solyc01g107210	AT2G14850
		Solyc12g055790	AT1G51580			Solyc03g118440	AT5G03050			Solyc05g053880	AT2G43110			Solyc01g094780	AT2G46000			Solyc03g032060	AT1G20823
		Solyc04g040110	AT3G10180			Solyc12g096780	AT3G45770			Solyc01g006480	AT5G19630			Solyc03g059170	AT3G59780			Solyc11g065000	AT2G32560
		Solyc06g068060	AT4G31880			Solyc03g111550	AT3G48460			Solyc05g053770	AT5G43490			Solyc07g052490	AT2G46410			Solyc10g085630	AT4G31810
fas_SYM lc/fas_SYM	189	Solyc09g005070	AT5G01310			Solyc07g065210	AT3G20150			Solyc03g097030	AT1G65060			Solyc01g009050	AT5G20990			Solyc11g066470	NA
		Solyc01g104760	AT1G76870	lc/fas_FM	297	Solyc01g073760	AT1G05570			Solyc09g063030	AT2G20190			Solyc09g066100	AT2G30620			Solyc02g082460	AT2G17510
		Solyc07g061720	AT1G30040			Solyc09g007810	AT4G30080			Solyc02g083410	AT3G09580			Solyc09g005800	NA			Solyc10g078360	AT3G55290
		Solyc02g069490	AT3G19820			Solyc08g081710	AT1G64080			Solyc02g082020	NA			Solyc03g026210	AT5G52100			Solyc12g010350	AT4G31985
		Solyc03g118310	AT3G26744			Solyc09g063090	AT4G28760			Solyc03g113880	AT3G47830			Solyc02g072020	AT4G18840			Solyc09g059250	NA
		Solyc05g005950	AT1G52190			Solyc04g050520	AT1G64790			Solyc11g021260	ATCG01130			Solyc11g011530	NA			Solyc02g064630	AT1G49950
		Solyc01g109390	AT5G48490			Solyc05g007190	AT2G02860			Solyc10g011910	AT4G01250			Solyc06g083130	AT3G25400			Solyc02g064720	AT5G67385
		Solyc01g066880	AT5G27690			Solyc09g075020	AT2G47800			Solyc07g039200	AT2G19540			Solyc04g071800	AT5G07990			Solyc12g095950	NA
		Solyc03g117890	AT1G16880			Solyc02g088100	AT2G03090			Solyc06g066340	AT1G32240			Solyc03g122180	AT1G17370			Solyc03g120680	AT1G79870
		Solyc05g052850	AT3G55730			Solyc09g008560	AT2G36690			Solyc04g081550	AT1G75800			Solyc04g073940	AT5G65160			Solyc01g008480	AT2G01390
		Solyc12g009650	AT2G10940			Solyc08g082890	AT2G16720			Solyc07g052210	NA			Solyc02g070580	AT2G34500			Solyc06g036070	AT3G61415
		Solyc11g071380	AT2G27250			Solyc04g071120	AT4G38470			Solyc03g093460	AT5G07620			Solyc01g081010	AT1G50920			Solyc10g084520	NA
		Solyc09g075750	AT5G26230			Solyc06g061080	AT5G46590			Solyc12g056450	AT4G11820			Solyc05g006390	AT3G48180			Solyc07g007750	AT2G02130
		Solyc10g086500	AT2G38050			Solyc07g065110	AT5G55410			Solyc05g012900	AT1G58807			Solyc05g014260	AT1G67710			Solyc03g063280	AT5G13020
		Solyc11g021060	NA			Solyc02g090330	AT5G66930			Solyc01g102670	NA			Solyc08g075450	AT4G19185			Solyc08g065420	AT4G32980
		Solyc07g008410	AT3G26590			Solyc10g078700	AT3G57920			Solyc05g018050	AT5G59550			Solyc02g082220	AT3G07100			Solyc12g055720	AT1G53730
		Solyc02g063420	AT5G65660			Solyc01g005560	AT1G65930			Solyc05g009100	AT1G68400			Solyc09g091020	AT1G04140			Solyc12g099260	AT3G06650
		Solyc08g078300	AT4G16780			Solyc05g050130	AT5G24090			Solyc02g077240	AT5G54960			Solyc12g008360	AT5G19690			Solyc06g073520	AT3G59340
		Solyc11g008200	AT2G39210			Solyc04g011530	AT2G20390			Solyc01g112260	AT4G35320			Solyc02g089160	AT5G38970			Solyc05g056130	AT2G01720
		Solyc04g078470	AT4G34160			Solyc00g033460	AT4G36470			Solyc08g007510	AT1G12390			Solyc06g074350	AT2G27550			Solyc07g043150	AT3G21760
		Solyc05g014470	AT1G13440			Solyc03g034170	AT5G38660			Solyc12g019110	AT5G16715			Solyc01g094200	AT4G00570			Solyc04g007360	AT1G68350
		Solyc11g012130	AT3G27200			Solyc07g014670	AT5G10600			Solyc07g065210	AT3G20150			Solyc03g093370	AT5G51330			Solyc11g006250	AT5G33370
		Solyc02g021350	AT1G74560			Solyc04g008570	AT5G13770			Solyc06g051900	AT5G41480			Solyc01g068330	AT3G01610			Solyc04g072520	AT5G07900
		Solyc10g047110	AT4G25980			Solyc02g089770	AT5G14700	fas_2dpi	187	Solyc10g047420	ATCG01050			Solyc10g081300	AT5G04200			Solyc05g009680	AT1G25510
		Solyc10g008410	AT4G03510			Solyc01g095590	AT2G46380			Solyc04g080640	AT5G66440			Solyc03g115670	AT5G58160			Solyc12g056090	NA
		Solyc01g108390	AT3G46860			Solyc09g011330	AT2G19130			Solyc11g006570	AT1G14520			Solyc04g005320	AT3G02310			Solyc11g069910	AT3G52090
		Solyc06g073660	AT3G43720			Solyc09g090390	NA			Solyc09g011550	AT3G09270			Solyc01g099710	AT3G05510			Solyc01g034080	AT3G13620
		Solyc06g072030	NA			Solyc01g099280	AT1G09020			Solyc06g048520	AT5G01960			Solyc06g062670	AT3G13810			Solyc06g063120	AT5G50420
		Solyc01g105410	AT5G64260			Solyc03g116870	AT1G15980			Solyc07g053930	AT4G03600			Solyc03g025830	AT5G52280			Solyc00g068980	NA
		Solyc11g066950	AT5G22580			Solyc11g017470	AT1G01720			Solyc02g086210	AT5G38260			Solyc04g080620	AT5G66460			Solyc01g109850	AT3G14390
		Solyc07g043400	NA			Solyc04g076550	AT1G58250			Solyc07g056430	AT1G78380			Solyc10g077070	AT1G73100			Solyc11g069330	AT3G53400
		Solyc01g099210	AT1G55020			Solyc05g007890	AT1G69580			Solyc09g011370	AT1G80570			Solyc02g088090	AT3G29000			Solyc02g086410	AT4G20320
		Solyc07g043500	AT5G49690			Solyc01g095320	AT2G46240			Solyc06g076210	AT1G13790			Solyc09g066490	AT1G03900			Solyc02g080530	AT4G21960
		Solyc03g116520	NA			Solyc07g052570	AT3G21820			Solyc09g064540	AT1G04090			Solyc10g083150	AT5G47430			Solyc02g093700	AT5G40670
		Solyc03g114860	AT3G02230			Solyc02g081480	AT1G66920			Solyc03g059260	AT3G57680			Solyc08g065820	AT4G00990			Solyc07g007680	AT1G05500
		Solyc01g090340	AT2G44840			Solyc11g005910	AT5G64070			Solyc03g096900	AT1G54130			Solyc11g068750	AT2G27300			Solyc11g072410	AT5G60340
		Solyc11g071640	AT5G20950			Solyc12g098850	AT1G48300			Solyc07g064620	AT5G54940			Solyc06g084020	AT2G30620			Solyc01g106100	AT1G18265
		Solyc07g061800	AT1G17100			Solyc04g012040	AT5G64760			Solyc01g079580	AT2G47440			Solyc04g082070	AT1G20370			Solyc01g009010	AT2G26930
		Solyc12g056230	AT1G63460			Solyc04g078090	AT4G24230.6			Solyc12g056560	AT1G76770			Solyc04g082100	NA			Solyc05g006890	AT1G13950
		Solyc03g058970	AT3G57520			Solyc06g062540	AT1G73010			Solyc05g005950	AT1G52190			Solyc08g036570	AT5G14070			Solyc01g110520	AT4G34740
		Solyc09g009040	AT3G52940			Solyc01g102310	AT3G05900			Solyc03g006300	AT1G28440			Solyc02g082400	AT1G11950			Solyc06g083690	AT4G28730
		Solyc09g014480	AT5G06870			Solyc07g006500	AT2G18700			Solyc06g066760	AT2G35680			Solyc03g082430	AT5G53660			Solyc09g064580	ATCG00220
		Solyc03g113800	AT1G74920			Solyc06g065630	AT5G11320			Solyc09g098450	AT1G05790			Solyc02g077330	AT5G45950			Solyc05g007500	AT1G14270
		Solyc12g008560	NA			Solyc03g097170	AT2G23910			Solyc02g070800	NA			Solyc07g007120	AT5G25220			Solyc06g048590	AT1G61670
		Solyc11g011770	AT5G16560			Solyc04g071650	AT5G64740			Solyc01g066880	AT5G27690			Solyc07g008330	AT5G57120			Solyc02g087770	AT5G15140
		Solyc03g120640	AT3G16140			Solyc07g005610	AT4G30900			Solyc10g008040	AT2G42560			Solyc05g007960	AT2G01480			Solyc07g007500	NA
		Solyc09g005260	AT3G51860			Solyc02g055370	AT4G31690			Solyc12g088300	AT4G33800			Solyc01g111980	AT1G47670			Solyc12g096540	AT5G52650
		Solyc01g007110	AT5G06370			Solyc03g123670	AT3G06840			Solyc02g062040	AT4G35840			Solyc04g080370	AT1G47330			Solyc01g110370	AT4G38960
		Solyc11g012240	AT3G51970			Solyc05g009770	AT1G13290			Solyc03g120040	AT5G11420			Solyc01g009280	AT2G27210			Solyc09g090030	AT2G19640
		Solyc06g005940	AT1G77510			Solyc02g081560	AT5G10695			Solyc01g108100	AT4G33980			Solyc02g084670	AT3G51070			Solyc06g053770	AT3G23100
		Solyc09g075230	AT1G02816			Solyc05g013540	AT1G12980			Solyc09g075750	AT5G26230			Solyc12g099000	AT4G01850			Solyc08g074410	AT3G04600
		Solyc03g005080	AT5G14220			Solyc11g020870	AT5G41970			Solyc11g068550	AT3G44380			Solyc02g092680	AT5G67360			Solyc02g076690	AT1G09850
		Solyc08g078590	AT3G60580			Solyc05g013440	AT2G42490			Solyc05g015720	AT1G77080.4			Solyc06g059930	AT3G14520			Solyc01g091270	AT2G45380
		Solyc09g009700	AT5G03610			Solyc04g010320	AT1G64950			Solyc01g097320	AT3G04740			Solyc06g060760	AT5G47450			Solyc06g072170	AT3G05070
		Solyc04g082290	AT1G42430			Solyc06g067950	AT1G52700			Solyc07g043390	AT4G24010			Solyc09g005260	AT3G51860			Solyc06g069520	AT5G07960
		Solyc07g061750	AT1G03670			Solyc09g008330	AT5G03450			Solyc07g008410	AT3G26590			Solyc04g056650	AT1G65410			Solyc06g068240	AT1G15690
		Solyc12g042920	AT5G40810			Solyc07g018010	AT5G57150			Solyc08g079280	AT4G12320			Solyc02g014740	AT4G00390			Solyc04g074560	NA
		Solyc01g073640	AT2G47140			Solyc01g096700	AT3G11450			Solyc05g005980	AT1G52190			Solyc06g005940	AT1G77510			Solyc11g005680	AT4G09800
		Solyc01g109090	NA			Solyc06g076850	AT1G07280			Solyc03g083420	AT5G53450			Solyc05g007710	AT3G01140			Solyc04g024590	AT3G03330
		Solyc10g081180	AT5G61030			Solyc05g009350	AT5G56930			Solyc06g050600	AT5G01660			Solyc07g062900	AT5G53940			Solyc06g059740	AT1G77120
		Solyc06g007580	AT3G07350			Solyc11g008340	AT3G10380			Solyc11g006230	AT5G28640			Solyc07g032220	NA			Solyc06g072290	AT1G48405
		Solyc01g091320	AT4G12110			Solyc07g008010	AT5G52600			Solyc08g007530	AT4G12080			Solyc05g010340	AT1G26190			Solyc03g118840	AT1G73760
		Solyc01g008660	AT4G12560			Solyc02g085080	AT2G18245			Solyc09g015320	ATCG00350			Solyc09g011080	AT2G39730			Solyc11g027830	AT1G35340
		Solyc07g006560	AT1G26820			Solyc07g063640	AT4G10265			Solyc02g080580	AT4G04630			Solyc06g048460	AT5G05560			Solyc06g060760	AT5G47450
		Solyc03g118410	AT4G25050			Solyc03g117270	AT5G07610			Solyc02g070710	AT3G20730			Solyc06g068910	AT1G48480			Solyc06g073300	AT4G15000
		Solyc02g082120	AT5G44680			Solyc05g008750	AT1G79200			Solyc11g066950	AT5G22580			Solyc05g050330	AT4G11070			Solyc12g099030	AT2G47110
		Solyc09g091960	AT1G04880			Solyc12g096710	AT5G48380			Solyc12g035550	ATCG01130			Solyc02g094000	AT1G76650			Solyc12g063050	AT2G33540
		Solyc04g070980	AT2G07050			Solyc02g055450	AT3G19780			Solyc10g077000	AT5G17910			Solyc02g021320	NA			Solyc09g074850	AT2G47730
		Solyc07g049690	AT4G15440			Solyc09g065130	AT3G63150			Solyc03g080060	AT5G55830			Solyc01g103510	AT1G61580			Solyc07g006250	AT1G06790
		Solyc09g018010	AT2G38530			Solyc02g081270	AT1G65900			Solyc05g012290	AT1G13770			Solyc01g095900	AT1G01320			Solyc08g036560	NA
		Solyc03g115560	AT5G07800			Solyc11g062070	AT5G19620			Solyc10g079210	AT3G57200			Solyc04g005920	AT3G25590			Solyc12g096150	AT3G49010
		Solyc01g103010	AT2G02560			Solyc12g055920	AT5G24270			Solyc04g072020	AT1G71697			Solyc01g087580	AT3G57450			Solyc03g006880	AT4G25420
		Solyc01g087050	AT3G57670			Solyc12g013820	AT3G15355			Solyc04g076280	AT2G22540			Solyc06g072830	AT4G33270			Solyc01g007110	AT5G06370
		Solyc06g065970	AT2G45180			Solyc04g072780	AT1G22160			Solyc07g055780	AT2G30900			Solyc03g097460	AT3G07530			Solyc07g007050	AT2G46490
		Solyc11g071370	AT1G05750			Solyc07g052730	AT5G54650			Solyc08g007970	AT1G63300			Solyc08g079310	AT4G12320			Solyc05g032660	AT5G04900
		Solyc05g006140	AT1G24100			Solyc07g063180	AT1G23220			Solyc01g009430	AT2G27830			Solyc06g064470	AT2G47610			Solyc01g057760	AT3G06480
		Solyc06g062370	AT4G25150			Solyc08g068150	AT5G25610			Solyc08g074290	AT4G31340			Solyc10g008310	AT1G03730			Solyc03g116320	AT3G47620
		Solyc08g067530	AT2G38540			Solyc08g079890	AT1G04110			Solyc12g014070	AT1G53190			Solyc08g005430	AT3G13960			Solyc02g070550	AT5G46250
		Solyc11g071810	AT1G08465			Solyc09g091590	AT3G07030			Solyc10g006540	AT5G54650			Solyc01g008110	AT1G11680			Solyc12g038920	AT5G08160
		Solyc03g114090	AT5G40250			Solyc06g065530	AT1G29670			Solyc07g006120	AT4G30510			Solyc06g064430	AT4G10170			Solyc03g026320	AT4G25450
		Solyc06g005160	AT1G07890			Solyc07g007690	AT5G33280			Solyc03g007610	AT1G79940			Solyc08g008130	AT5G41580			Solyc10g078590	AT5G18130
		Solyc09g009260	AT2G36460			Solyc01g090670	AT2G45000			Solyc07g042680	AT4G31170			Solyc11g011160	AT1G14900			Solyc05g018810	AT2G19480
		Solyc10g081260	AT3G03620			Solyc07g048090	AT2G04780			Solyc01g097930	AT4G14880			Solyc11g010960	AT4G39330			Solyc09g075230	AT1G02816
		Solyc04g008500	AT2G02080			Solyc03g114020	AT5G50090			Solyc02g080120	AT4G21200			Solyc10g083350	AT3G10130			Solyc02g070330	AT5G58420
		Solyc02g082900	AT3G51440			Solyc09g075930	AT4G14940			Solyc10g007710	AT5G50890			Solyc12g005800	AT1G01380			Solyc11g020960	NA
		Solyc01g106770	AT1G50030			Solyc06g062670	AT3G13810			Solyc06g048930	AT3G56380			Solyc08g082910	AT4G24060			Solyc09g063140	AT4G28740
		Solyc06g074090	AT1G50430			Solyc05g006070	AT1G70200			Solyc10g055800	AT3G12500			Solyc09g010860	AT2G37640			Solyc09g031920	AT3G54200
		Solyc10g081170	AT2G27030			Solyc10g007600	AT3G14420			Solyc03g097920	AT1G73500			Solyc01g102460	AT5G26720			Solyc02g063390	AT2G46890
		Solyc03g111710	AT5G63160			Solyc01g005210	AT1G68020			Solyc06g071050	AT5G62740			Solyc03g113330	AT1G74780			Solyc11g068430	AT2G27510
		Solyc06g011350	AT2G37170			Solyc06g050350	AT2G38370			Solyc12g009930	AT2G15490			Solyc01g058320	AT3G17120			Solyc01g034020	AT3G58500
		Solyc03g026010	AT5G52180			Solyc11g066360	AT5G22930			Solyc09g082690	AT3G22840			Solyc05g025750	AT2G07360			Solyc08g080370	AT1G80600
		Solyc07g056360	AT2G42870			Solyc11g072110	AT1G55290			Solyc02g062470	AT1G52800			Solyc02g093390	AT5G40530			Solyc04g081890	AT5G42200
		Solyc07g032740	AT5G19550			Solyc03g118910	AT3G18190			Solyc04g007900	AT1G14870			Solyc01g104230	AT1G10780			Solyc12g014400	AT3G20800
		Solyc12g014500	AT5G55250			Solyc11g068750	AT2G27300			Solyc09g014480	AT5G06870			Solyc05g005090	AT1G23380			Solyc06g065260	AT1G72180
		Solyc12g056920	AT5G10180			Solyc05g010470	AT1G13510			Solyc03g120690	AT3G16120			Solyc12g088810	AT1G45231			Solyc09g007070	AT2G39725
		Solyc05g005160	AT1G60810			Solyc08g008530	AT4G10750			Solyc01g080300	AT3G21580			Solyc05g005310	AT5G60190			Solyc07g041200	AT5G20520
		Solyc04g077150	AT1G10030			Solyc09g014160	AT2G38070			Solyc04g011770	NA			Solyc04g039950	AT1G55325			Solyc08g014480	AT3G54440
		Solyc02g062490	AT1G52820			Solyc08g082710	AT3G49290			Solyc12g008900	AT5G56970			Solyc05g008120	AT1G71000			Solyc07g064340	AT3G20530
		Solyc04g073980	AT1G78160			Solyc03g005750	AT1G29370			Solyc04g076220	AT5G49700			Solyc10g085830	AT3G53140			Solyc07g005270	NA
		Solyc11g007070	AT4G15010			Solyc08g005780	AT5G45300			Solyc10g005360	AT4G21200			Solyc11g067130	AT1G08260			Solyc06g054600	AT5G18550
		Solyc09g005570	AT5G58630			Solyc07g054450	AT4G28190			Solyc11g008800	AT1G65580			Solyc07g007610	AT4G39140			Solyc09g061280	AT5G48820
		Solyc01g105010	AT2G13820			Solyc06g075110	AT2G28310			Solyc02g080880	AT1G11910			Solyc06g068650	AT3G21240			Solyc08g078800	AT4G00150
		Solyc09g065520	AT3G63250			Solyc11g006270	AT5G16010			Solyc01g091560	AT3G61200			Solyc01g104660	AT1G18740			Solyc02g090010	AT4G10100
		Solyc03g116590	AT5G62200			Solyc02g024070	AT2G34710			Solyc12g007310	AT1G67280			Solyc12g099600	AT3G16560			Solyc02g090820	AT4G36990
		Solyc11g071480	AT5G48930			Solyc06g059740	AT1G77120			Solyc02g081330	AT5G17230			Solyc08g074630	NA			Solyc08g083090	AT4G24130
		Solyc06g005750	AT1G07420			Solyc06g060760	AT5G47450			Solyc01g092950	AT2G45660			Solyc11g071730	AT3G44050			Solyc06g007910	AT5G15230
		Solyc00g033460	AT4G36470			Solyc02g021260	AT3G18990			Solyc10g085680	AT5G01920			Solyc06g060960	AT2G35160			Solyc01g106560	AT4G33690
		Solyc05g005960	AT1G52190			Solyc02g084960	AT5G66440			Solyc01g099840	AT1G56220			Solyc06g005430	AT5G59970			Solyc04g081410	AT1G47830
		Solyc11g013290	AT5G18410			Solyc04g080490	AT1G14440			Solyc06g073210	AT2G43280			Solyc06g007840	AT3G62980			Solyc08g014340	AT3G59760
		Solyc09g084450	AT2G38870			Solyc11g021020	NA			Solyc02g062530	AT5G49410			Solyc06g065970	AT2G45180			Solyc07g065220	AT5G55530
		Solyc09g007150	AT5G02790			Solyc01g107340	NA			Solyc01g007070	AT2G35940			Solyc09g098580	AT4G02260			Solyc03g026040	AT5G07280
		Solyc07g005830	AT4G30690			Solyc04g080580	AT1G19600			Solyc05g056090	AT2G35790			Solyc03g082920	AT5G42020			Solyc03g113550	AT5G62610
		Solyc10g078160	AT3G56590			Solyc03g117840	AT5G43150			Solyc06g084010	AT3G04610			Solyc09g091450	AT1G09815			Solyc02g084680	AT3G51060
		Solyc11g071830	AT3G44110			Solyc10g074870	AT2G38610			Solyc06g009690	AT2G39910			Solyc06g060610	AT1G62620			Solyc12g056740	AT4G09730
		Solyc01g060030	AT5G49400			Solyc05g045670	AT1G61800			Solyc07g021630	AT1G10070			Solyc11g071370	AT1G05750			Solyc09g007110	AT2G27060
		Solyc06g066420	AT5G56550			Solyc05g013380	AT1G70580			Solyc01g098840	AT5G27450			Solyc01g105400	AT1G17840			Solyc12g035250	AT3G27700
		Solyc07g043480	AT3G50740			Solyc08g083250	AT5G50400			Solyc06g060110	AT1G77380			Solyc01g079660	AT5G38700			Solyc04g005500	AT1G69360
		Solyc02g088320	AT3G29180			Solyc08g014480	AT3G54440			Solyc02g085860	AT5G38460			Solyc11g066660	AT5G22830			Solyc05g020020	AT5G48250
		Solyc09g098360	AT5G06360			Solyc04g076820	AT5G09620			Solyc01g008110	AT1G11680			Solyc07g041640	AT3G13960			Solyc05g051840	AT4G39820
		Solyc12g010030	AT2G24200			Solyc07g042550	AT3G43190			Solyc01g107560	AT4G15480			Solyc10g084510	AT5G02640			Solyc09g011380	AT5G02030
		Solyc08g079060	AT4G22590			Solyc06g072360	AT1G68130			Solyc03g114140	AT4G11130			Solyc05g054310	AT1G04170			Solyc12g008630	AT1G51980
		Solyc01g105090	AT4G13070			Solyc09g091400	AT3G24240			Solyc11g010960	AT4G39330			Solyc06g069420	AT3G03290			Solyc02g088280	NA
		Solyc12g015860	AT4G17190			Solyc02g093180	AT5G67150			Solyc09g007910	AT2G37040			Solyc02g093640	AT1G67730			Solyc07g063070	AT1G28280
		Solyc09g011770	AT5G05830			Solyc06g009270	AT4G30340			Solyc10g055650	AT3G51370			Solyc08g022070	AT1G76140			Solyc12g005330	AT4G36130
		Solyc05g051380	AT5G10510			Solyc05g043230	NA			Solyc04g009900	AT1G08650			Solyc09g014250	AT2G38090			Solyc08g074750	NA
		Solyc03g097380	AT5G63530			Solyc04g005380	AT1G69260			Solyc08g029010	NA			Solyc03g096990	AT1G64940			Solyc08g014040	AT1G73320
		Solyc07g052480	AT3G21720			Solyc01g103510	AT1G61580			Solyc05g050910	AT1G62560			Solyc01g098940	AT3G10720			Solyc05g009560	AT1G13330
		Solyc12g099260	AT3G06650			Solyc01g095900	AT1G01320			Solyc03g121840	AT1G72740			Solyc04g081000	AT3G54340			Solyc01g073640	AT2G47140
		Solyc02g083520	AT3G56850			Solyc09g064730	AT3G06130			Solyc04g008060	AT2G01770			Solyc10g085920	AT3G53520			Solyc01g008260	AT5G08320
		Solyc08g066880	AT4G28940			Solyc07g062950	AT5G53900			Solyc02g065340	AT2G24650			Solyc01g109870	AT2G21520			Solyc02g067420	AT2G02760
		Solyc02g087770	AT5G15140			Solyc10g084140	AT5G26030			Solyc08g048370	AT4G18390			Solyc11g045520	AT3G12900			Solyc01g007280	ATCG00380
		Solyc02g080880	AT1G11910			Solyc03g080170	AT4G27660			Solyc10g083440	AT5G17050			Solyc07g054950	AT4G03270			Solyc03g121210	AT3G21350
		Solyc06g071660	AT5G63090			Solyc07g061750	AT1G03670			Solyc11g021360	NA			Solyc12g087890	AT5G09460			Solyc02g050240	AT1G50380
		Solyc11g021020	NA			Solyc08g082620	AT5G46290			Solyc10g076990	AT1G08680			Solyc03g083450	AT5G67490			Solyc00g127870	AT2G39445
		Solyc05g017760	AT5G48230			Solyc01g005000	AT2G02010			Solyc11g071730	AT3G44050			Solyc01g106390	AT1G58290			Solyc06g007360	AT5G58420
		Solyc11g069890	AT2G27990			Solyc07g066070	AT5G56140			Solyc06g065970	AT2G45180			Solyc01g067610	NA			Solyc08g065640	AT2G25950
		Solyc08g062970	AT4G33040			Solyc02g090120	AT5G66985			Solyc11g011980	AT2G32950			Solyc05g054090	NA			Solyc01g057900	AT3G17205
		Solyc11g016970	AT1G71870			Solyc01g067540	AT5G18560			Solyc04g064610	AT1G21460			Solyc03g005420	AT5G25260			Solyc10g054590	AT4G34720
		Solyc11g071490	AT1G36240			Solyc07g007860	AT2G10940			Solyc11g066340	AT2G28130			Solyc09g075820	AT5G26340			Solyc09g009270	AT3G12400
		Solyc01g008110	AT1G11680			Solyc07g055060	AT1G53310			Solyc06g060610	AT1G62620			Solyc03g093160	AT5G51410			Solyc02g091490	AT1G66430
		Solyc02g082260	AT1G76490			Solyc12g005970	AT1G50180			Solyc08g068170	AT5G19650			Solyc01g104240	AT1G10790			Solyc12g008980	AT5G57030
		Solyc01g110140	AT1G75520			Solyc05g007680	AT1G26761			Solyc10g074820	AT3G08600			Solyc10g047210	AT5G64090			Solyc03g005340	AT4G14570
		Solyc06g053830	AT3G23050			Solyc01g091260	AT4G22740			Solyc08g074830	AT1G13570			Solyc01g007870	AT3G11600			Solyc11g017050	AT2G44020
		Solyc06g068650	AT3G21240			Solyc09g007910	AT2G37040			Solyc06g073040	AT5G01840			Solyc01g094800	AT2G46020			Solyc03g082820	AT4G27750
		Solyc04g079570	AT3G50410			Solyc04g080040	AT1G75100			Solyc01g104400	AT2G02850			Solyc06g043170	AT3G12380			Solyc07g055060	AT1G53310
		Solyc03g082920	AT5G42020			Solyc01g105430	NA			Solyc03g079850	AT5G05930			Solyc02g068560	AT5G44800			Solyc06g073080	AT5G24530
		Solyc01g104400	AT2G02850			Solyc03g117980	AT5G47910			Solyc06g074750	AT1G08170			Solyc12g009380	AT1G49400			Solyc04g054730	AT5G10180
		Solyc04g015030	AT5G50740			Solyc03g026240	AT5G52040			Solyc10g011660	AT2G46370			Solyc03g006080	AT3G47570			Solyc11g010960	AT4G39330
		Solyc06g050700	AT4G14270			Solyc01g008730	AT5G06950			Solyc11g011370	AT5G37630			Solyc06g009520	AT2G31400			Solyc09g007910	AT2G37040
		Solyc12g021290	AT3G49660			Solyc02g091350	AT1G22400			Solyc02g083020	AT4G35690			Solyc00g186050	NA			Solyc11g013450	AT1G21830
		Solyc11g005700	AT5G64660			Solyc02g085030	AT4G36520			Solyc08g083320	AT1G32900			Solyc01g096810	AT3G20770			Solyc08g005910	AT5G61230
		Solyc09g014450	AT2G40060			Solyc01g097250	AT4G02550			Solyc12g087890	AT5G09460			Solyc09g083220	AT4G02590			Solyc09g015450	AT3G51750
		Solyc06g082980	AT1G20050			Solyc08g066640	AT2G25830			Solyc06g061250	AT5G17600			Solyc03g117230	AT1G80580			Solyc09g005720	AT3G55280
		Solyc05g053400	AT3G50740			Solyc12g010180	AT1G25220			Solyc03g005420	AT5G25260			Solyc03g005170	AT1G05380			Solyc02g067320	AT5G15210
		Solyc01g073770	AT5G19900			Solyc11g010730	AT5G65530			Solyc06g075350	AT3G45590			Solyc01g081450	NA			Solyc01g008730	AT5G06950
		Solyc05g016710	NA			Solyc05g006910	AT2G38280			Solyc11g066610	AT1G08220			Solyc06g074530	AT1G08250			Solyc09g011660	AT3G53990
		Solyc11g011960	AT3G03250			Solyc03g118220	AT5G50970			Solyc08g080170	AT4G11820			Solyc00g156980	AT1G72970			Solyc02g082260	AT1G76490
		Solyc03g117230	AT1G80580			Solyc09g075940	AT4G14940			Solyc02g070560	AT4G18270			Solyc06g005160	AT1G07890			Solyc12g007010	AT3G24430
		Solyc09g011470	AT5G02020			Solyc01g105540	AT5G64290			Solyc05g053400	AT3G50740			Solyc07g053850	AT4G28370			Solyc03g119450	AT3G18390
		Solyc01g111810	AT1G08845			Solyc11g012680	AT4G16380			Solyc02g078690	AT1G11080			Solyc05g005810	AT1G60060			Solyc06g081980	AT5G01410
		Solyc07g063690	AT5G54490			Solyc08g067020	AT5G25450			Solyc03g026060	AT5G07270			Solyc05g011970	AT2G26710			Solyc12g017420	AT1G54350
		Solyc02g087740	AT5G39890			Solyc06g060360	AT1G44760			Solyc05g016710	NA			Solyc08g078890	AT1G62500			Solyc03g083610	AT4G25280
		Solyc08g007720	AT1G12530			Solyc12g010460	NA			Solyc03g031890	AT5G56550			Solyc00g009760	NA			Solyc06g035600	AT2G22410
		Solyc05g056620	AT1G69120			Solyc04g051490	AT2G22140			Solyc09g014550	AT5G28010			Solyc05g055110	AT3G10650			Solyc07g045190	AT2G04240
		Solyc06g074060	AT2G27250			Solyc12g020120	AT5G60690			Solyc03g119060	AT1G73680			Solyc05g007760	AT1G26760			Solyc10g080690	AT3G54950
		Solyc07g061730	AT1G30040			Solyc10g008400	AT4G03510			Solyc02g071010	AT1G29930			Solyc05g054460	AT2G39630			Solyc11g072710	AT3G45780
		Solyc06g069630	AT1G13940			Solyc07g052690	AT4G15210			Solyc03g025140	NA			Solyc05g054920	AT2G37340			Solyc02g070310	AT4G18100
		Solyc08g077060	AT1G32540			Solyc01g096750	AT2G27040			Solyc01g095530	AT5G41761			Solyc04g049010	AT1G54490			Solyc04g072070	AT5G64810
		Solyc10g080610	AT1G15670			Solyc05g009310	AT1G25440			Solyc03g025890	AT4G25540			Solyc10g081260	AT3G03620			Solyc06g073910	AT1G08470
		Solyc11g066670	AT2G36770			Solyc04g079570	AT3G50410			Solyc01g094660	AT2G45910			Solyc11g007260	ATCG00170			Solyc11g069140	NA
		Solyc03g112590	AT5G03340			Solyc12g015770	AT1G55850			Solyc09g074320	AT4G03080			Solyc01g099970	AT5G27920			Solyc06g083670	NA
		Solyc10g086190	AT5G03300			Solyc00g007080	AT4G16444			Solyc08g080990	NA			Solyc07g049490	AT3G20310			Solyc12g094550	AT1G76250
		Solyc07g055270	AT2G42760			Solyc06g075550	AT1G07870			Solyc12g008960	AT5G57010			Solyc05g046330	AT4G21150			Solyc02g079060	AT1G66070
		Solyc11g066890	AT1G08250			Solyc05g056100	AT2G28380			Solyc06g060490	AT1G43700			Solyc10g047640	AT3G21175			Solyc05g053870	AT1G79380
		Solyc07g049450	AT1G04980			Solyc08g014010	AT5G67550			Solyc06g074090	AT1G50430			Solyc06g084230	AT5G28060			Solyc09g090500	AT3G23510
		Solyc05g006820	AT1G10350			Solyc08g079830	AT1G12520			Solyc08g065320	AT2G26070			Solyc07g055720	AT1G06460			Solyc09g092490	AT1G05530
		Solyc03g121090	AT5G56550			Solyc06g019170	AT2G39800			Solyc09g090550	AT2G33385			Solyc04g079780	AT2G16090			Solyc08g048540	AT4G18372
		Solyc09g082620	AT4G14723			Solyc03g082570	AT3G52590			Solyc10g086030	AT2G37080			Solyc02g069670	AT5G11720			Solyc09g082710	AT1G54690
		Solyc11g010340	AT1G72210			Solyc05g052020	AT5G51180			Solyc06g066780	AT1G80420			Solyc04g015620	AT2G41810			Solyc00g009060	AT1G71750
		Solyc01g080640	AT3G62700			Solyc11g071290	AT1G32780			Solyc09g007900	AT2G37040			Solyc10g054860	AT4G30150			Solyc07g066210	AT1G55620
		Solyc02g089210	AT1G69120			Solyc08g082250	AT1G64390			Solyc12g010790	AT5G60860			Solyc09g061620	AT2G32670			Solyc05g013750	AT3G55270
		Solyc06g069220	AT3G18490			Solyc01g098880	AT5G27470			Solyc04g054740	AT5G10170			Solyc07g053760	AT4G28400			Solyc09g008060	AT2G36970
		Solyc11g071790	AT1G08480			Solyc05g054640	AT5G65750			Solyc03g112650	AT1G17100			Solyc10g079750	AT2G41370			Solyc01g100460	AT3G62420
		Solyc10g078370	AT1G73590			Solyc02g086200	AT5G16180			Solyc03g063040	AT2G39130			Solyc04g080600	AT4G36520			Solyc07g018240	AT3G06470
		Solyc06g076870	AT2G40010			Solyc02g083860	AT3G51240			Solyc12g011040	AT3G45140			Solyc07g056320	AT1G06520			Solyc01g103630	AT1G80160
		Solyc09g083420	AT1G56290			Solyc07g045180	AT5G48250			Solyc05g008140	NA			Solyc05g009050	AT5G38260			Solyc09g018010	AT2G38530
		Solyc01g096740	AT5G13750			Solyc03g121420	AT1G73010			Solyc12g056510	AT1G76880			Solyc11g039650	AT1G59610			Solyc05g008120	AT1G71000
		Solyc07g043000	NA			Solyc10g044830	AT1G58110			Solyc08g080510	AT1G63160			Solyc04g014210	AT5G10370			Solyc02g065690	AT5G49550
		Solyc08g082000	AT5G53220			Solyc09g084480	AT2G38870			Solyc09g091540	AT5G66430			Solyc03g044060	AT5G67470			Solyc10g006710	AT4G27290
lc_SYM	619	Solyc06g051720	AT3G11210			Solyc02g069510	AT1G07090			Solyc08g067610	AT1G15520			Solyc07g008910	AT5G57230			Solyc06g035460	AT5G62190
		Solyc07g008490	AT4G26000			Solyc03g006840	AT5G62170			Solyc02g093070	AT3G50210			Solyc01g108910	AT2G15890			Solyc03g093440	AT5G61540
		Solyc03g114590	AT5G08160			Solyc12g056460	AT2G45660			Solyc11g072120	AT1G55290			Solyc02g078320	AT4G27470			Solyc04g054910	AT4G39780
		Solyc10g005890	AT3G13235			Solyc11g068670	AT3G44330			Solyc10g074680	AT3G54220			Solyc01g090860	AT4G00060			Solyc07g007130	AT5G14890
		Solyc04g005290	AT2G03810			Solyc10g011950	NA			Solyc09g074180	NA			Solyc04g076310	AT5G60930			Solyc02g091030	AT5G63470
		Solyc11g013530	AT1G77800			Solyc06g060750	AT4G16650			Solyc00g171810	ATMG00410			Solyc12g005430	AT3G26040			Solyc07g007600	AT1G15690
		Solyc01g068580	AT1G02330			Solyc11g068710	AT2G36090			Solyc09g007630	AT5G03160			Solyc06g007460	AT2G30370			Solyc08g007170	AT2G44730
		Solyc11g040290	NA			Solyc01g021740	AT5G19760			Solyc01g005490	AT3G02875			Solyc01g008820	AT2G03120			Solyc02g088830	AT3G02120
		Solyc02g090330	AT5G66930			Solyc01g073770	AT5G19900			Solyc01g087570	AT3G57450			Solyc06g059960	AT1G77300			Solyc01g110360	AT4G38970
		Solyc11g064980	NA			Solyc05g055260	AT2G23930			Solyc12g056920	AT5G10180			Solyc04g054740	AT5G10170			Solyc08g083010	AT4G24090
		Solyc11g008770	AT1G65540			Solyc01g109780	AT2G16365			Solyc03g019680	AT5G50530			Solyc03g034300	AT5G16200			Solyc10g055670	AT4G38510
		Solyc08g066420	AT2G25770			Solyc09g091150	NA			Solyc07g045340	AT2G04410			Solyc09g065850	AT5G43700			Solyc06g074730	AT2G27880
		Solyc02g085740	NA			Solyc06g073960	AT2G27210			Solyc07g006550	NA			Solyc01g110070	AT4G38180			Solyc11g073080	AT5G59800
		Solyc01g097610	AT5G49610			Solyc04g051350	AT2G21790			Solyc09g055940	AT3G25410			Solyc01g006510	AT5G51970			Solyc06g065190	AT1G35560
		Solyc08g008030	AT1G63470			Solyc00g005180	NA			Solyc03g031970	AT5G37020			Solyc01g007720	NA			Solyc11g062130	AT5G13490
		Solyc01g103570	AT1G58025			Solyc11g043130	AT1G49340			Solyc05g005160	AT1G60810			Solyc07g040780	AT2G19430			Solyc02g088130	AT3G29034
		Solyc07g022910	AT2G26570			Solyc03g031890	AT5G56550			Solyc11g027880	AT1G72160			Solyc03g112590	AT5G03340			Solyc06g074390	AT4G33790
		Solyc06g069890	AT1G18800			Solyc10g007470	AT3G42170			Solyc07g006380	AT2G31957			Solyc00g052940	AT5G64700			Solyc10g079720	AT3G57050
		Solyc11g065810	NA			Solyc03g020060	NA			Solyc07g053150	AT4G03240			Solyc06g005590	AT1G07540			Solyc05g046320	AT5G20810
		Solyc11g069020	AT3G46530			Solyc10g047650	AT5G09570			Solyc12g049410	AT3G14120			Solyc10g086190	AT5G03300			Solyc02g084760	AT5G42990
		Solyc01g090990	AT4G00170			Solyc10g049890	AT4G34200			Solyc12g010590	AT3G49190			Solyc04g081220	AT5G39600			Solyc06g051360	AT3G11150
		Solyc09g011720	AT5G01030			Solyc03g111170	AT5G63380	lc/fas_2dpi	205	Solyc11g010480	AT4G38100			Solyc00g006050	NA			Solyc11g005880	AT3G62790
		Solyc03g119220	AT1G18370			Solyc12g009480	AT2G26660			Solyc04g016180	AT2G41640			Solyc02g085150	AT4G36600			Solyc11g071530	AT1G70190
		Solyc11g068800	AT5G22220			Solyc06g053450	AT3G59690			Solyc01g080180	AT3G06180			Solyc05g056170	AT3G53260			Solyc04g025260	AT5G20660
		Solyc01g111610	AT4G35070			Solyc01g010310	AT1G18650			Solyc02g077080	AT1G29050			Solyc10g076720	NA			Solyc09g091740	AT5G48760
		Solyc07g007370	AT2G12550			Solyc08g007220	AT4G16830			Solyc08g016770	AT1G43710			Solyc03g118750	AT3G18000			Solyc02g094150	AT3G01920
		Solyc02g070240	AT1G30460			Solyc01g088250	AT5G13460			Solyc04g024430	AT1G27290			Solyc06g073740	AT5G20950			Solyc05g052610	AT5G58900
		Solyc04g056610	AT5G55610			Solyc07g056310	AT2G30933			Solyc02g072150	AT1G06410			Solyc01g100110	AT1G09160			Solyc12g098230	NA
		Solyc08g082750	AT4G24020			Solyc01g091540	AT2G36400			Solyc03g114910	AT5G60920			Solyc04g080830	AT1G19720			Solyc02g076660	AT4G18640
		Solyc07g062300	AT3G14860			Solyc09g010210	AT1G70710			Solyc03g113770	AT5G49970			Solyc01g079700	AT3G06010			Solyc01g068000	AT3G62260
		Solyc03g117930	AT4G00650			Solyc10g076840	AT1G49390			Solyc04g076190	AT1G09750			Solyc01g107610	AT2G15270			Solyc01g080330	AT4G15470
		Solyc06g082800	AT3G20000			Solyc03g111590	AT3G48430			Solyc08g082890	AT2G16720			Solyc02g092700	AT5G67370			Solyc11g068790	AT2G27290
		Solyc08g061980	AT5G12080			Solyc06g064880	AT5G12040			Solyc09g082580	AT4G14740			Solyc01g081410	AT5G45275			Solyc01g068200	AT3G08550
		Solyc05g054930	AT3G55060			Solyc03g098070	AT1G68130			Solyc06g054340	AT5G19200			Solyc01g096210	AT5G16420			Solyc01g110110	AT4G39090
		Solyc01g103070	AT4G24265			Solyc01g096040	AT1G01300			Solyc06g083860	AT2G31160			Solyc10g079730	AT3G57060			Solyc09g055930	AT5G48450
		Solyc11g042500	AT1G71440			Solyc03g005970	AT3G53690			Solyc01g094340	AT2G38040			Solyc12g057080	AT1G22360			Solyc02g085540	AT3G57785
		Solyc04g048900	AT1G08450			Solyc02g069600	AT5G36110			Solyc03g081230	AT5G53730			Solyc05g041430	AT2G04790			Solyc11g071710	AT3G44020
		Solyc09g006010	AT2G14610			Solyc07g056320	AT1G06520			Solyc04g077990	AT3G49940			Solyc06g074240	AT3G10230			Solyc02g080640	AT4G21990
		Solyc09g011010	AT5G02120			Solyc08g081480	AT4G23500			Solyc02g081480	AT1G66920			Solyc03g006460	AT2G04940			Solyc10g081530	AT3G28715
		Solyc05g006580	AT1G69980			Solyc07g053540	AT1G03870			Solyc02g071740	AT4G18950			Solyc11g066480	AT2G27980			Solyc05g052040	AT5G51190
		Solyc06g072810	AT3G03130			Solyc07g043580	AT2G43010			Solyc04g014520	AT1G55230			Solyc02g082080	AT5G20650			Solyc02g062760	AT3G50870
		Solyc02g067670	AT3G28030			Solyc10g080610	AT1G15670			Solyc12g013710	AT5G54190			Solyc07g045350	AT5G48230			Solyc02g088790	AT5G61030
		Solyc11g006080	AT3G04560			Solyc06g069730	AT3G47470			Solyc11g066390	AT2G28190			Solyc04g073950	AT1G35830			Solyc05g047710	AT3G61050
		Solyc01g096120	AT3G61850.4			Solyc03g111710	AT5G63160			Solyc05g051900	AT5G10190			Solyc01g080150	AT5G19040			Solyc01g005060	AT1G68130
		Solyc02g089560	AT5G15980			Solyc05g018750	AT3G07660			Solyc08g007190	AT4G17570			Solyc03g095490	AT5G58300			Solyc02g070480	AT4G18380
		Solyc03g083910	AT1G62660			Solyc03g118890	AT1G18030			Solyc12g098500	AT4G13940			Solyc04g076100	AT4G24610			Solyc10g079120	AT2G41900
		Solyc02g067620	AT2G04620			Solyc03g120820	AT1G69750			Solyc02g081120	AT1G62360			Solyc01g097230	AT1G08770			Solyc08g065470	AT4G29480
		Solyc03g119010	AT3G18165			Solyc02g021680	AT2G34830			Solyc10g082020	AT5G06300			Solyc03g111680	AT4G24790			Solyc01g067040	AT3G05430
		Solyc02g078940	AT4G21580			Solyc10g021280	NA			Solyc09g014760	AT3G51820			Solyc11g010280	NA			Solyc06g005900	AT5G43240
		Solyc01g103720	AT2G40360			Solyc07g043130	AT2G30520			Solyc09g007260	AT2G28550			Solyc06g053750	AT1G04300			Solyc09g005700	AT3G53580
		Solyc01g100960	AT1G09420			Solyc12g021160	NA			Solyc02g068550	AT4G15090			Solyc01g087570	AT3G57450			Solyc03g110910	AT5G50320
		Solyc12g010330	AT2G25180			Solyc03g117440	AT5G51280			Solyc11g069800	AT5G42650			Solyc09g011870	AT1G15710			Solyc06g007850	AT3G22470
		Solyc12g099920	AT1G77270			Solyc01g006510	AT5G51970			Solyc12g042580	AT5G15350			Solyc02g072500	AT2G34190			Solyc03g082570	AT3G52590
		Solyc06g065580	AT5G40870			Solyc09g091180	AT3G23990			Solyc01g095510	AT4G27940			Solyc11g050770	ATCG00300			Solyc08g008550	AT4G10730
		Solyc01g111560	AT4G35020			Solyc08g068570	AT4G32770			Solyc12g007160	AT3G49290			Solyc04g078320	AT5G67320			Solyc12g010980	AT3G26040
		Solyc06g067940	AT1G80230			Solyc09g005290	AT3G14470			Solyc02g084210	AT5G66280			Solyc07g062400	AT3G58680			Solyc07g006410	AT4G16850
		Solyc11g006960	AT5G22450			Solyc05g007840	AT2G03050			Solyc05g006580	AT1G69980			Solyc11g066690	AT1G08390			Solyc01g108620	AT2G15695
		Solyc08g079490	AT1G62850			Solyc02g065290	AT5G66940			Solyc09g008810	AT5G03790			Solyc12g049400	AT1G19180			Solyc10g083970	AT2G36880
		Solyc01g103470	NA			Solyc11g064800	AT5G12330			Solyc10g086570	AT5G02160			Solyc06g068270	AT1G49390			Solyc02g078520	AT4G04920
		Solyc11g030550	AT5G06150			Solyc00g006050	NA			Solyc02g076680	AT2G30990			Solyc12g014630	AT2G45180			Solyc06g074960	AT3G45040
		Solyc08g074290	AT4G31340			Solyc02g014750	AT4G00390			Solyc08g066630	AT4G15475			Solyc02g089830	AT1G67260			Solyc02g067080	AT5G15490
		Solyc04g024520	AT5G13310			Solyc02g079890	AT3G25830			Solyc02g083790	AT4G36010			Solyc03g119590	NA			Solyc02g087300	AT2G30050
		Solyc02g068340	AT5G65930			Solyc08g061100	AT4G32410			Solyc09g007120	AT2G02955			Solyc10g079910	AT5G04160			Solyc11g007120	AT3G20970
		Solyc05g016260	AT1G54560			Solyc11g071740	AT1G76650			Solyc07g063640	AT4G10265			Solyc01g057000	AT3G11930			Solyc07g006570	AT1G26820
		Solyc01g107240	AT4G33905			Solyc03g095780	AT2G38310			Solyc10g050970	AT4G34410			Solyc08g069100	AT4G31540			Solyc02g065470	AT5G66590
		Solyc07g007030	AT5G35160			Solyc10g086000	AT5G02810			Solyc04g026110	AT3G46530			Solyc05g041470	AT3G54070			Solyc06g066640	AT3G16140
		Solyc12g017960	AT2G44010			Solyc04g055260	AT5G66430			Solyc01g096070	AT3G61830			Solyc03g082420	AT4G27670			Solyc02g067820	AT5G19130
		Solyc03g097020	AT5G16930			Solyc09g008080	NA			Solyc08g014280	AT3G59690			Solyc03g095370	NA			Solyc05g051460	AT2G22430
		Solyc04g054470	AT4G39690			Solyc05g007210	AT1G26945			Solyc02g092500	NA			Solyc04g005860	AT1G59650			Solyc09g075740	AT3G05980
		Solyc08g062800	AT1G54270			Solyc09g007170	AT5G02800			Solyc04g077940	AT1G27750			Solyc01g102940	AT5G49810			Solyc02g061940	AT2G24960
		Solyc01g094370	AT3G48940			Solyc10g085850	NA			Solyc02g084530	AT4G36210			Solyc03g007050	AT5G62230			Solyc11g006750	AT5G04750
		Solyc01g103040	AT5G49880			Solyc06g083080	AT5G48500			Solyc10g061970	AT3G10950			Solyc05g049990	AT1G01490			Solyc02g089620	AT5G38710
		Solyc10g076290	AT5G01720			Solyc06g048600	AT3G56380			Solyc02g091690	AT5G65640			Solyc01g080780	AT4G02510			Solyc07g063080	AT1G53140
		Solyc05g050630	AT1G01320			Solyc04g008400	AT1G11300			Solyc02g080290	AT4G21760			Solyc11g040270	NA			Solyc02g069790	AT1G30480
		Solyc01g103370	AT3G11730			Solyc08g077950	NA			Solyc10g007600	AT3G14420			Solyc09g005110	AT4G33070			Solyc02g091220	AT1G77840
		Solyc11g044470	AT1G33470			Solyc12g096850	AT1G09380			Solyc03g113430	AT5G62680			Solyc06g069790	AT1G74670			Solyc09g010180	AT3G11540
		Solyc11g069010	AT2G28100			Solyc07g052970	AT3G22104			Solyc01g005210	AT1G68020			Solyc03g110990	NA			Solyc03g093890	AT3G23250
		Solyc08g062650	AT1G17550			Solyc02g078200	AT4G30930			Solyc09g065700	AT1G03060	lc/fas_4dpi	205	Solyc02g083290	AT4G35780			Solyc04g082470	AT1G12910
		Solyc02g064630	AT1G49950			Solyc09g091390	NA			Solyc12g006630	AT5G20110			Solyc06g082590	AT4G27950			Solyc06g064500	AT5G54160
		Solyc11g066360	AT5G22930			Solyc02g084800	AT5G66390			Solyc06g083040	AT4G12910			Solyc08g016770	AT1G43710			Solyc07g018350	AT3G24495
		Solyc01g008480	AT2G01390			Solyc03g020080	NA			Solyc02g065500	AT4G27010			Solyc04g005070	AT1G52190			Solyc01g067610	NA
		Solyc10g081590	AT3G58470			Solyc09g090340	AT4G14310			Solyc06g054540	AT5G18650			Solyc12g099850	AT1G18485			Solyc07g048050	AT2G04850
		Solyc04g005260	AT1G13635			Solyc06g035530	AT4G25420			Solyc10g008280	AT1G53050			Solyc03g005570	AT3G23250			Solyc02g094280	AT3G27020
		Solyc03g120000	AT2G26000			Solyc08g083520	AT4G12320			Solyc04g008450	AT2G30070			Solyc05g013510	AT3G26570			Solyc03g115360	AT5G61170
		Solyc11g006170	AT2G01710			Solyc02g067610	NA			Solyc04g082280	AT1G76250			Solyc08g005630	AT4G19380			Solyc10g076360	AT2G38360
		Solyc01g006830	AT2G35880			Solyc03g118270	AT3G51160			Solyc04g049090	AT1G61560			Solyc12g056560	AT1G76770			Solyc01g100930	AT1G09390
		Solyc05g056130	AT2G01720			Solyc04g080970	AT3G51060			Solyc08g068960	AT5G10720			Solyc08g005150	AT1G32340			Solyc06g071310	AT1G10200
		Solyc09g014160	AT2G38070			Solyc06g065040	AT1G35460			Solyc01g009170	AT3G20770			Solyc11g056680	AT3G20820			Solyc09g014450	AT2G40060
		Solyc07g007120	AT5G25220			Solyc09g098230	AT1G16970			Solyc02g024070	AT2G34710			Solyc07g005230	NA			Solyc08g077480	AT5G47060
		Solyc02g085250	AT5G49555			Solyc03g123630	AT3G14310			Solyc10g086620	AT5G06060			Solyc12g008500	AT5G25930			Solyc06g072840	AT3G03150
		Solyc11g062320	AT2G26780			Solyc03g019680	AT5G50530			Solyc08g076880	NA			Solyc01g009550	ATCG01130			Solyc04g024530	AT1G13180
		Solyc03g078800	AT1G22400			Solyc10g078370	AT1G73590			Solyc08g060920	AT5G20150			Solyc11g010850	AT4G15560			Solyc06g060750	AT4G16650
		Solyc09g091990	AT2G32800			Solyc11g020760	AT1G35530			Solyc06g073760	AT5G20950			Solyc02g089890	AT4G36850			Solyc10g044720	NA
		Solyc09g090530	AT5G44040			Solyc11g069030	AT5G57620			Solyc09g091060	AT4G13540			Solyc02g076800	AT1G29195			Solyc03g025920	AT3G48880
		Solyc08g006790	AT4G31840			Solyc08g080460	AT4G23050			Solyc06g076560	AT1G07400			Solyc01g010600	AT1G69780			Solyc10g007790	NA
		Solyc05g056580	AT5G64030			Solyc05g009210	AT1G68330			Solyc12g014410	AT3G20420			Solyc11g071400	AT3G14470			Solyc05g055260	AT2G23930
		Solyc11g039950	AT4G10110			Solyc03g122300	AT1G72510			Solyc06g072360	AT1G68130			Solyc03g114100	AT1G52720			Solyc01g073770	AT5G19900
		Solyc02g092420	AT3G49900			Solyc02g063450	AT4G37900			Solyc10g008220	AT3G46730			Solyc04g081560	AT4G24180			Solyc11g069730	NA
		Solyc04g082140	AT1G76160			Solyc04g010330	AT5G59790			Solyc02g090490	AT4G37050			Solyc01g081060	AT1G32170			Solyc04g047670	AT5G23550
		Solyc04g064720	AT5G17520			Solyc01g091420	AT2G45420			Solyc07g008620	AT2G34930			Solyc05g005980	AT1G52190			Solyc07g066570	AT1G79160
		Solyc07g017960	NA			Solyc10g079160	AT2G39120			Solyc06g007910	AT5G15230			Solyc10g008410	AT4G03510			Solyc08g061810	AT2G26340
		Solyc01g104530	AT4G08500			Solyc11g071470	AT5G48930			Solyc04g054340	AT5G65207			Solyc10g080600	AT3G58070			Solyc01g058280	AT5G49540
		Solyc12g100120	AT5G12950			Solyc02g071190	AT5G46390			Solyc09g064730	AT3G06130			Solyc01g108930	AT4G33280			Solyc05g014640	AT1G27850
		Solyc01g009280	AT2G27210			Solyc04g008050	AT3G16857			Solyc11g071490	AT1G36240			Solyc04g015520	AT2G41870			Solyc00g311230	NA
		Solyc02g081330	AT5G17230			Solyc02g062360	AT2G16485			Solyc02g067440	AT5G39890			Solyc10g086570	AT5G02160			Solyc12g010930	AT5G45775
		Solyc08g060810	AT2G25490			Solyc08g067060	AT3G54980			Solyc07g061750	AT1G03670			Solyc01g108610	AT1G49620			Solyc03g098710	AT1G17860
		Solyc11g065120	AT5G19420			Solyc07g041290	AT3G13980			Solyc04g071900	AT1G71695			Solyc09g015320	ATCG00350			Solyc11g062190	AT5G13490
		Solyc01g092950	AT2G45660			Solyc11g013390	AT1G36390			Solyc06g074260	AT2G27385			Solyc11g013310	AT1G77690			Solyc01g105290	AT5G64230
		Solyc02g014130	AT5G23150			Solyc08g082000	AT5G53220			Solyc01g079980	AT1G03220			Solyc05g056400	AT1G77510			Solyc03g083070	AT4G27840
		Solyc04g077540	AT1G59540							Solyc02g090120	AT5G66985			Solyc07g043500	AT5G49690			Solyc06g005550	AT3G48670
		Solyc09g065480	AT3G63240							Solyc06g071150	AT1G74790			Solyc02g092770	AT4G37470			Solyc05g012430	AT4G08850
		Solyc09g018710	AT1G31360							Solyc00g304030	AT3G24255			Solyc04g072850	AT1G78060			Solyc10g078730	AT1G51130
		Solyc01g098470	AT5G23630							Solyc04g054730	AT5G10180			Solyc06g061130	AT2G38695			Solyc01g086990	AT5G28740
		Solyc03g025670	AT5G52390							Solyc02g069830	AT2G34710			Solyc12g096710	AT5G48380			Solyc06g061170	AT5G46800
		Solyc04g078810	AT1G45207							Solyc04g080040	AT1G75100			Solyc08g006520	AT4G31730			Solyc06g075930	AT5G59970
		Solyc12g038670	AT5G15740							Solyc08g082910	AT4G24060			Solyc02g031990	AT4G39720			Solyc01g108000	AT1G49730
		Solyc09g015870	ATMG00160							Solyc09g011660	AT3G53990			Solyc03g111100	AT3G48510			Solyc01g104680	AT5G55190
		Solyc02g070100	AT4G34910							Solyc02g070700	AT2G42040			Solyc02g082550	AT2G17530			Solyc06g062580	AT3G13750
		Solyc03g121970	AT1G54200							Solyc11g010730	AT5G65530			Solyc03g123750	AT3G14360			Solyc04g082340	AT5G42320
		Solyc09g082990	AT5G28840							Solyc03g098790	AT1G73325			Solyc09g055180	AT5G01950			Solyc01g104700	AT5G55190
		Solyc05g014490	AT3G04130							Solyc05g014000	AT1G67750			Solyc12g019550	AT1G21500			Solyc10g047650	AT5G09570
		Solyc12g043090	AT3G24490							Solyc09g018010	AT2G38530			Solyc06g054640	AT2G38820			Solyc12g056110	AT4G11150
		Solyc05g050120	AT5G25880							Solyc03g112530	AT5G52820			Solyc03g113340	AT1G74780			Solyc05g052240	AT5G05270
		Solyc01g100590	AT3G62370							Solyc01g095080	AT1G01480			Solyc11g045150	ATMG00030			Solyc01g081450	NA
		Solyc01g095900	AT1G01320							Solyc08g062110	NA			Solyc02g069080	AT1G10180			Solyc02g093120	AT2G42240
		Solyc02g065370	AT4G37090							Solyc06g065480	AT1G71860			Solyc07g006140	AT3G14690			Solyc06g074530	AT1G08250
		Solyc07g055930	AT3G58790							Solyc06g074730	AT2G27880			Solyc02g090400	AT4G37180			Solyc06g053450	AT3G59690
		Solyc11g042990	AT1G71410							Solyc05g013640	NA			Solyc06g068500	AT1G80920			Solyc12g035650	AT1G24310
		Solyc01g094020	AT2G45590							Solyc10g008400	AT4G03510			Solyc04g082410	AT2G30600			Solyc06g005160	AT1G07890
		Solyc12g077660	AT1G18800							Solyc12g010870	AT2G31040			Solyc04g025880	AT1G70300			Solyc01g010310	AT1G18650
		Solyc05g008010	AT2G19740							Solyc04g079570	AT3G50410			Solyc06g076450	AT1G07410			Solyc01g111780	AT2G16950
		Solyc11g071680	AT5G20930							Solyc10g011760	AT3G61610			Solyc12g100140	AT1G51140			Solyc03g098660	AT5G08350
		Solyc11g007060	AT5G47940							Solyc06g068300	NA			Solyc09g014480	AT5G06870			Solyc12g006940	AT4G32600
		Solyc10g006970	AT1G03680							Solyc03g123890	AT3G21180			Solyc03g120620	AT1G79840			Solyc03g112990	AT3G14300
		Solyc03g115580	AT3G05210							Solyc05g056050	AT3G54890			Solyc02g084950	AT4G36470			Solyc10g081450	AT5G17780
		Solyc05g007570	AT5G39785							Solyc08g067320	AT2G34430			Solyc06g083040	AT4G12910			Solyc11g071510	AT5G21070
		Solyc11g073130	AT5G59770							Solyc11g065650	NA			Solyc01g111840	AT2G16990			Solyc01g006030	AT1G55250
		Solyc09g064790	AT2G48120							Solyc01g006390	NA			Solyc04g050550	AT5G38730			Solyc06g061150	AT5G46630
		Solyc07g064700	AT5G55040							Solyc08g077530	AT4G17090			Solyc03g025440	AT4G25610			Solyc02g062610	AT4G36530
		Solyc10g085490	AT3G53000							Solyc06g082160	AT5G58575			Solyc09g090890	AT3G24320			Solyc04g009340	AT3G19895
		Solyc08g075680	AT3G45900							Solyc01g081570	AT1G55360			Solyc12g006460	AT2G32440			Solyc01g006210	AT5G21140
		Solyc06g035490	AT5G51780							Solyc01g007270	AT5G06300			Solyc02g062670	AT2G18280			Solyc09g010210	AT1G70710
		Solyc12g006300	AT5G08560							Solyc11g071290	AT1G32780			Solyc09g074550	AT4G15620			Solyc12g008940	AT2G19480
		Solyc01g103480	AT5G05010							Solyc08g082250	AT1G64390			Solyc06g082880	AT3G02330			Solyc03g120670	AT1G79870
		Solyc03g032100	AT4G35510							Solyc03g033590	AT4G34760			Solyc03g064010	AT3G57830			Solyc07g018250	AT3G06470
		Solyc02g070390	AT2G34640							Solyc04g040170	AT3G57080			Solyc10g085340	AT2G38330			Solyc12g014040	AT3G15095
		Solyc03g121860	AT1G17530							Solyc02g083860	AT3G51240			Solyc08g060920	AT5G20150			Solyc06g065210	AT4G09510
		Solyc03g082400	AT1G32790							Solyc12g006100	AT1G48120			Solyc01g100280	AT3G05740			Solyc10g081260	AT3G03620
		Solyc06g008980	AT4G02800							Solyc02g089620	AT5G38710			Solyc02g083950	AT2G17950			Solyc08g082990	AT4G10770
		Solyc05g052970	AT2G39750							Solyc07g062260	AT1G78700			Solyc05g012700	AT1G28140			Solyc10g081310	AT3G56490
		Solyc00g304030	AT3G24255							Solyc11g065090	AT1G34470			Solyc07g049150	AT4G15417			Solyc09g018060	AT5G01850
		Solyc06g011370	AT2G25140							Solyc03g063080	NA			Solyc03g123540	AT1G54050			Solyc12g009310	AT2G07180
		Solyc08g005910	AT5G61230							Solyc03g082690	AT1G76390			Solyc09g010920	AT2G37650			Solyc11g072490	AT5G60210
		Solyc07g006910	AT5G55950							Solyc09g008320	AT2G36870			Solyc12g049380	AT1G72490			Solyc04g008580	AT5G12320
		Solyc02g077740	AT4G28440							Solyc09g075820	AT5G26340			Solyc10g005130	AT1G01040			Solyc01g109650	AT2G16250
		Solyc01g006870	AT5G06440							Solyc03g019930	AT1G73380			Solyc06g050210	AT5G05310			Solyc04g076880	AT4G37870
		Solyc03g113330	AT1G74780							Solyc09g084480	AT2G38870			Solyc10g018310	NA			Solyc02g090310	AT1G51700
		Solyc04g072070	AT5G64810							Solyc08g077480	AT5G47060			Solyc10g055810	AT3G12500			Solyc07g055720	AT1G06460
		Solyc07g055150	AT2G42670							Solyc12g088870	NA			Solyc08g006600	AT4G33650			Solyc05g026480	AT4G32551
		Solyc06g010220	AT5G44800							Solyc03g006540	AT2G01755			Solyc01g087240	AT3G20910			Solyc06g071800	AT3G48260
		Solyc07g041150	AT5G20490							Solyc01g096650	AT5G07040			Solyc04g080750	AT1G35180			Solyc05g005190	AT1G10630
		Solyc12g087790	NA							Solyc00g005180	NA			Solyc04g054340	AT5G65207			Solyc10g077010	AT2G27030
		Solyc02g093430	AT3G27540							Solyc11g069370	AT5G22330			Solyc10g080150	AT5G13710			Solyc02g085790	AT3G02530
		Solyc03g123590	AT1G53860							Solyc10g076510	AT4G33070			Solyc01g091770	AT1G04360			Solyc05g052990	AT5G05950
		Solyc06g053760	AT1G08560							Solyc08g078080	AT4G16835			Solyc11g071490	AT1G36240			Solyc04g079310	AT1G47490
		Solyc06g062760	AT3G13882							Solyc01g094170	AT4G00550			Solyc07g061750	AT1G03670			Solyc03g005970	AT3G53690
		Solyc01g111330	AT4G38660							Solyc06g068430	AT4G31880			Solyc10g083840	AT3G53180			Solyc04g008380	AT2G01930
		Solyc03g112530	AT5G52820							Solyc12g098610	AT3G23730			Solyc04g071900	AT1G71695			Solyc04g054310	AT4G39660
		Solyc01g103400	AT1G09645							Solyc02g085720	AT4G36810			Solyc08g061910	NA			Solyc04g015620	AT2G41810
		Solyc02g090530	AT5G66840							Solyc04g016360	AT2G41530			Solyc10g007280	AT3G50930			Solyc11g008810	AT1G65590
		Solyc02g080470	AT1G11660							Solyc06g064880	AT5G12040			Solyc01g079570	AT1G02640			Solyc09g015770	AT3G56400
		Solyc08g066870	AT4G28880							Solyc06g062400	AT1G52080			Solyc06g007580	AT3G07350			Solyc01g112020	AT4G35850
		Solyc08g007170	AT2G44730							Solyc07g053920	AT2G20680			Solyc12g044250	AT1G79870			Solyc02g081010	AT1G11950
		Solyc11g067130	AT1G08260							Solyc01g094840	AT4G00335			Solyc12g098190	AT2G02360			Solyc11g069710	AT2G28070
		Solyc11g045240	AT3G54720							Solyc06g030580	AT2G39670			Solyc06g084280	AT5G19260			Solyc08g076020	AT1G80480
		Solyc06g060360	AT1G44760							Solyc10g007870	NA			Solyc02g089410	AT3G02340			Solyc05g013480	AT3G26580
		Solyc10g009320	AT2G46640							Solyc00g006670	NA			Solyc02g090970	AT4G36950			Solyc02g062960	AT2G18550
		Solyc07g008570	AT5G50400							Solyc02g069600	AT5G36110			Solyc01g091320	AT4G12110			Solyc12g009830	AT1G75400
		Solyc08g016050	AT4G16340							Solyc09g092740	NA			Solyc07g007760	AT2G02130			Solyc07g056630	AT1G78420
		Solyc06g074390	AT4G33790							Solyc03g025290	AT4G25620			Solyc01g100600	AT1G74150			Solyc01g101100	AT1G56720
		Solyc10g012430	AT1G01650							Solyc12g087830	AT1G26310			Solyc06g075090	AT2G28305			Solyc11g005380	AT1G76880
		Solyc11g071730	AT3G44050							Solyc08g065490	AT4G32520			Solyc07g006560	AT1G26820			Solyc04g079160	AT4G33380
		Solyc05g015920	AT1G27430							Solyc10g007800	AT2G42840			Solyc03g093850	AT4G25120			Solyc04g050540	AT3G04260
		Solyc02g068490	AT5G44790							Solyc02g081130	AT4G22140			Solyc12g087790	NA			Solyc06g073800	AT4G30800
		Solyc09g064720	AT3G23600							Solyc04g079120	AT1G47380			Solyc03g098790	AT1G73325			Solyc03g119330	AT1G48790
		Solyc03g098200	AT1G73360							Solyc11g068490	AT5G55125			Solyc02g011840	ATCG01130			Solyc10g007780	AT1G06530
		Solyc02g067970	AT3G27330							Solyc01g079740	AT5G19260			Solyc07g049690	AT4G15440			Solyc08g081480	AT4G23500
		Solyc09g090320	AT4G14330							Solyc06g061240	AT4G17900			Solyc00g164680	AT1G17840			Solyc02g093150	AT4G36920
		Solyc06g063020	AT5G66840							Solyc05g043240	NA			Solyc06g009290	AT3G62150			Solyc12g099330	NA
		Solyc12g096140	AT4G38150							Solyc03g115640	AT2G03350			Solyc10g005320	AT5G28237			Solyc08g076420	AT1G32230
		Solyc01g111300	AT2G21060							Solyc01g103590	AT1G80160			Solyc07g007130	AT5G14890			Solyc02g030170	AT3G19820
		Solyc02g083970	AT2G17972							Solyc12g049530	NA			Solyc00g127660	NA			Solyc01g108910	AT2G15890
		Solyc02g068290	AT3G51500							Solyc01g110040	AT2G16405			Solyc01g079390	AT4G02020			Solyc12g042360	AT5G61840
		Solyc05g006560	AT1G27200							Solyc05g007210	AT1G26945			Solyc11g006720	AT5G04760			Solyc09g013100	AT5G01590
		Solyc04g026270	AT1G60995							Solyc10g085850	NA			Solyc08g079430	AT4G12290			Solyc02g005350	AT5G23250
		Solyc02g070570	AT3G11510							Solyc06g060010	AT5G23960			Solyc10g008400	AT4G03510			Solyc10g038120	AT5G05010
		Solyc02g070480	AT4G18380							Solyc09g092750	NA			Solyc09g007570	AT5G08520			Solyc06g069860	AT1G26880
		Solyc03g121360	AT1G17730							Solyc06g068980	AT1G73660			Solyc01g096750	AT2G27040			Solyc07g065280	AT4G16450
		Solyc06g005900	AT5G43240							Solyc09g082620	AT4G14723			Solyc09g064720	AT3G23600			Solyc11g028040	AT2G31957
		Solyc11g072820	AT3G45850							Solyc09g009010	AT5G03760			Solyc06g063020	AT5G66840			Solyc06g059840	AT1G21400
		Solyc03g033330	AT4G35840							Solyc02g079230	AT4G21450			Solyc12g015770	AT1G55850			Solyc06g007620	AT3G07470
		Solyc08g066140	AT3G03710							Solyc07g043120	AT3G21790			Solyc06g075080	AT5G20070			Solyc07g005290	NA
		Solyc12g098420	AT1G04850							Solyc11g042810	AT1G33430			Solyc11g071710	AT3G44020			Solyc06g069180	AT3G25800
		Solyc01g090470	AT5G61330							Solyc02g080520	AT1G50660			Solyc02g079520	AT2G46600			Solyc10g086360	AT3G53670
		Solyc10g054440	AT4G34710							Solyc04g078200	AT5G59845			Solyc08g082830	AT1G55090			Solyc11g068610	AT1G30825
		Solyc12g009980	AT2G24020							Solyc00g019980	NA			Solyc12g096530	AT4G31760			Solyc01g007340	ATCG00500
		Solyc03g033360	AT2G17760							Solyc03g070380	AT2G23620			Solyc01g111900	AT4G35160			Solyc06g048630	AT2G40620
		Solyc08g029090	AT3G18990							Solyc03g113670	NA			Solyc02g083900	AT2G17930			Solyc01g091520	AT1G65520
		Solyc06g073430	AT4G33865							Solyc05g051040	AT4G11680			Solyc12g010960	AT5G16990			Solyc06g066210	NA
		Solyc03g112670	AT5G63050							Solyc11g071790	AT1G08480			Solyc01g009000	AT2G40830			Solyc12g099830	AT1G63500
		Solyc03g116710	AT3G15810							Solyc03g097530	AT1G32583			Solyc07g043420	AT5G24530			Solyc02g087340	AT5G14970
		Solyc04g049150	NA							Solyc03g006600	AT1G11120			Solyc09g042670	NA			Solyc12g008730	AT4G26210
		Solyc07g062310	AT1G53380							Solyc02g083880	AT2G18420			Solyc03g033590	AT4G34760			Solyc07g063600	AT5G54270
		Solyc10g080000	AT3G10330							Solyc08g007580	AT4G22830			Solyc03g058160	AT2G41940			Solyc01g008820	AT2G03120
		Solyc12g015710	AT3G13180							Solyc03g120150	AT4G13270			Solyc06g084540	AT2G47710			Solyc06g011350	AT2G37170
		Solyc06g073330	AT3G11710							Solyc02g079500	AT5G05340			Solyc09g075890	AT2G32150			Solyc03g083600	NA
		Solyc08g078900	AT4G12480							Solyc07g052440	AT2G32380			Solyc02g083860	AT3G51240			Solyc08g077830	AT3G58180
		Solyc10g005510	AT1G16300							Solyc04g010330	AT5G59790			Solyc10g084280	AT5G03040			Solyc09g098520	AT2G43240
		Solyc09g031610	AT5G58760							Solyc02g086180	AT3G02580			Solyc07g043460	AT3G14610			Solyc10g081600	AT3G58460
		Solyc02g069810	AT5G11470							Solyc01g098400	AT3G21510			Solyc10g083530	AT2G36420			Solyc02g081260	AT1G65920
		Solyc01g094800	AT2G46020							Solyc08g063000	AT2G19480			Solyc11g066250	AT3G45010			Solyc01g008010	AT1G70480
		Solyc03g123530	AT1G72440							Solyc03g006040	AT1G29270			Solyc10g055200	AT2G21100			Solyc07g056270	AT3G59110
		Solyc11g008970	AT4G39952							Solyc04g040220	AT2G41370			Solyc10g024300	AT5G26860			Solyc02g080220	AT1G11580
		Solyc06g083380	AT4G13050							Solyc03g097940	AT3G02850			Solyc06g072840	AT3G03150			Solyc12g021160	NA
		Solyc02g085000	AT3G50910							Solyc05g009120	AT1G68390			Solyc05g053400	AT3G50740			Solyc08g076660	AT5G46840
		Solyc08g068810	AT5G10790							Solyc09g082700	AT3G22840			Solyc02g081400	AT3G02720			Solyc10g018600	AT1G05940
		Solyc01g086980	AT3G12640											Solyc12g056150	NA			Solyc11g068490	AT5G55125
		Solyc09g008410	AT3G66654											Solyc03g113910	AT5G14920			Solyc04g011350	AT3G55410
		Solyc06g048950	AT3G56370											Solyc05g056330	AT5G41980			Solyc08g066750	AT4G27720
		Solyc06g007250	AT2G30100											Solyc08g014290	AT1G18480			Solyc12g099290	AT3G66658
		Solyc11g043130	AT1G49340											Solyc02g093020	AT3G50120			Solyc01g100140	AT3G05700
		Solyc04g071660	NA											Solyc07g006040	AT4G30845			Solyc12g014280	AT2G28480
		Solyc07g065140	AT5G55500											Solyc06g008510	AT2G31270			Solyc01g008420	AT1G51340
		Solyc05g014750	AT5G63920											Solyc11g069950	AT2G26140			Solyc02g065290	AT5G66940
		Solyc11g042430	AT4G10050											Solyc07g065230	AT1G50570			Solyc02g093950	AT5G14230
		Solyc09g061930	AT3G24660											Solyc08g016000	ATCG01130			Solyc02g086740	AT3G27830
		Solyc01g099600	AT5G27690											Solyc01g060240	AT4G16146			Solyc00g007270	AT3G55620
		Solyc00g026160	AT5G23980											Solyc07g038110	AT3G13750			Solyc01g008100	AT4G14100
		Solyc05g012770	AT1G13960											Solyc09g072670	AT3G07880			Solyc09g018760	AT2G26970
		Solyc12g042250	AT2G02040											Solyc04g016120	NA			Solyc06g074980	AT5G03340
		Solyc05g055360	AT3G52240											Solyc01g102960	AT4G10250			Solyc00g005840	AT4G26160
		Solyc09g007700	AT3G09770											Solyc02g071580	AT5G45650			Solyc04g080590	AT5G42790
		Solyc00g156980	AT1G72970											Solyc03g114060	AT3G48050			Solyc01g103590	AT1G80160
		Solyc10g006060	NA											Solyc06g051170	AT2G19930			Solyc11g069460	AT2G28380
		Solyc08g076910	AT4G17895											Solyc12g044200	AT1G61190			Solyc00g013140	ATMG00665
		Solyc09g018250	AT1G29370											Solyc01g090970	AT4G00165			Solyc05g055440	AT1G07790
		Solyc08g078960	AT4G22540											Solyc06g060560	AT2G27830			Solyc07g049450	AT1G04980
		Solyc01g111740	AT1G21740											Solyc03g083600	NA			Solyc02g087870	AT3G28860
		Solyc09g010210	AT1G70710											Solyc06g051300	AT5G52220			Solyc11g011200	AT1G16560
		Solyc01g108670	AT3G19050											Solyc06g069560	AT1G26580			Solyc10g044880	AT5G19875
		Solyc03g006510	AT2G20760											Solyc02g083460	AT2G17760			Solyc02g081880	AT1G30910
		Solyc07g055140	AT2G30990											Solyc01g103590	AT1G80160			Solyc03g005000	AT3G27110
		Solyc02g092380	AT5G67530											Solyc06g071610	AT5G50130			Solyc03g111390	AT5G50310
		Solyc10g017630	AT2G45660											Solyc02g086680	AT5G14660			Solyc08g077790	AT4G17070
		Solyc11g006210	NA											Solyc03g112370	NA			Solyc10g007690	AT1G61520
		Solyc07g054690	AT4G28230											Solyc02g093070	AT3G50210			Solyc04g008400	AT1G11300
		Solyc05g054350	AT4G02340											Solyc03g121090	AT5G56550			Solyc03g093130	AT4G25810
		Solyc02g083610	AT3G51290											Solyc03g115950	AT3G47510			Solyc01g006120	AT3G13670
		Solyc06g075180	AT2G37190											Solyc11g072120	AT1G55290			Solyc08g067610	AT1G15520
		Solyc12g008960	AT5G57010											Solyc10g006330	AT1G42550			Solyc01g111770	AT4G38500
		Solyc12g099420	AT3G16730											Solyc01g111950	AT1G21590			Solyc08g008070	AT5G41330
		Solyc06g075580	AT3G45850											Solyc01g080640	AT3G62700			Solyc03g026070	AT4G00730
		Solyc03g123430	AT1G72570											Solyc09g007060	AT5G02750			Solyc01g090480	AT5G15270
		Solyc07g005550	AT2G44870											Solyc02g089210	AT1G69120			Solyc05g053250	AT3G54826
		Solyc03g119460	AT1G73840											Solyc12g056920	AT5G10180			Solyc09g091710	AT3G23880
		Solyc06g060270	AT1G21740											Solyc11g006510	AT5G04830			Solyc07g056640	NA
		Solyc12g019470	AT3G59800											Solyc03g044300	AT4G36920			Solyc03g080160	AT3G49470
		Solyc10g054100	AT4G39030											Solyc08g078870	AT2G45180			Solyc03g116890	AT1G80840
		Solyc10g086340	AT2G37420											Solyc04g058150	AT5G02380			Solyc08g059700	AT4G32295
		Solyc02g091110	AT5G38110											Solyc09g018650	AT5G58240			Solyc12g098820	AT3G59350
		Solyc06g007130	AT5G05580											Solyc03g112630	AT4G10790			Solyc02g085920	AT1G56420
		Solyc02g081200	AT1G62390											Solyc01g108840	AT1G66150			Solyc10g084620	AT3G53630
		Solyc06g082900	AT5G12230											Solyc10g047030	AT5G64570			Solyc04g072660	AT1G77940
		Solyc01g100850	AT5G02270											Solyc11g018610	AT4G09570			Solyc01g009310	AT1G50430
		Solyc01g098750	AT3G06140											Solyc06g076590	AT5G59020			Solyc07g005330	AT3G55430
		Solyc05g051680	AT5G61460											Solyc01g079620	AT2G47460			Solyc01g067940	NA
		Solyc12g038490	AT5G07980											Solyc02g064960	AT4G36920			Solyc07g045350	AT5G48230
		Solyc01g102560	AT3G56150											Solyc02g081770	AT3G26040			Solyc02g083770	NA
		Solyc03g112460	AT4G24670											Solyc06g076540	AT1G07400			Solyc02g092270	AT5G67590
		Solyc10g054420	AT2G39470											Solyc02g088250	AT1G14040			Solyc01g022750	AT3G12260
		Solyc03g121670	AT3G13800											Solyc02g090930	AT5G42930			Solyc00g019980	NA
		Solyc07g064500	AT3G20500											Solyc01g093990	AT2G45630			Solyc01g097340	AT5G28840
		Solyc04g049930	NA															Solyc05g056350	AT5G08500
		Solyc06g009900	AT5G13020															Solyc06g062510	AT1G17730
		Solyc02g063430	AT5G65640															Solyc06g049080	AT3G10920
		Solyc09g074360	AT4G03110															Solyc08g007710	AT1G12530
		Solyc08g029190	AT2G25290															Solyc01g079140	NA
		Solyc01g066600	NA															Solyc03g111650	AT5G50280
		Solyc07g048120	AT4G15420															Solyc06g073680	AT3G49400
		Solyc03g097010	AT3G03070															Solyc05g012680	AT2G03350
		Solyc01g079700	AT3G06010															Solyc06g036430	AT4G11220
		Solyc08g082610	AT5G42050															Solyc04g078680	AT1G45180
		Solyc03g005930	AT4G18930															Solyc06g073850	AT2G27180
		Solyc03g082590	AT3G49350															Solyc02g072500	AT2G34190
		Solyc04g071010	AT5G42130															Solyc10g080110	AT4G35910
		Solyc02g082930	AT3G12500															Solyc09g065270	AT3G63190
		Solyc02g069130	AT4G19830															Solyc11g071790	AT1G08480
		Solyc08g080410	AT4G11740															Solyc06g083900	AT1G06180
		Solyc11g010430	AT5G65400															Solyc10g078920	AT5G06690
		Solyc06g062840	AT4G29840															Solyc11g028100	AT1G09640
		Solyc00g007260	AT3G48480															Solyc03g119760	AT1G73950
		Solyc12g062280	AT3G01490															Solyc01g096580	AT3G47370
		Solyc05g056350	AT5G08500															Solyc03g019680	AT5G50530
		Solyc09g010710	AT3G09430															Solyc10g008580	AT3G07870
		Solyc06g062510	AT1G17730															Solyc11g030720	AT5G17000
		Solyc02g086170	AT5G16160															Solyc05g008460	AT5G08680
		Solyc02g093200	AT2G23380															Solyc09g091440	AT4G38130
		Solyc01g079140	NA															Solyc05g056160	AT3G26340
		Solyc05g047390	AT5G41685															Solyc07g007330	AT5G11090
		Solyc02g079880	AT1G11480															Solyc03g120150	AT4G13270
		Solyc03g114560	AT3G57030															Solyc03g119590	NA
		Solyc08g077990	AT4G16970															Solyc11g073300	AT5G59960
		Solyc06g082100	AT1G20960															Solyc04g077150	AT1G10030
		Solyc04g005200	AT1G68890															Solyc03g071710	NA
		Solyc02g078360	AT4G04950															Solyc03g115990	AT3G47520
		Solyc01g102410	AT5G26710															Solyc02g084730	AT5G66360
		Solyc04g063390	AT1G77020															Solyc09g082500	AT4G14770
		Solyc04g081440	AT4G34860															Solyc06g072490	AT4G34670
		Solyc01g103850	AT4G06599															Solyc01g112010	AT3G56510
		Solyc11g021270	NA															Solyc10g054880	AT2G16595
		Solyc04g082690	AT1G76410															Solyc04g064740	AT1G48880
		Solyc08g083300	AT4G10570															Solyc03g095300	AT2G40815
		Solyc12g008510	AT2G19860															Solyc11g007070	AT4G15010
		Solyc12g057030	AT1G34640															Solyc07g053950	AT4G28310
		Solyc07g055740	AT3G57030															Solyc11g067090	AT3G44600
		Solyc07g019670	AT4G29010															Solyc05g051500	AT4G40030
		Solyc02g093760	AT3G27330															Solyc09g075370	AT1G14620
		Solyc07g053260	AT2G42590															Solyc05g009100	AT1G68400
		Solyc10g006900	AT4G27440															Solyc09g055870	AT2G19270
		Solyc08g080580	AT4G32730															Solyc11g020330	AT4G10250
		Solyc01g111870	AT5G40820															Solyc03g007050	AT5G62230
		Solyc09g010840	AT2G37630															Solyc12g098690	AT5G56190
		Solyc03g121370	AT2G19720															Solyc06g075960	AT5G59970
		Solyc09g091430	AT4G13710															Solyc08g074600	AT1G31360
		Solyc03g006130	AT4G18640															Solyc09g008000	AT5G60740
		Solyc02g062280	NA															Solyc01g058100	NA
		Solyc05g007190	AT2G02860															Solyc06g083340	AT3G07230
		Solyc04g050150	AT1G08600															Solyc02g081730	AT2G26260
		Solyc04g007710	AT1G73670															Solyc01g066480	AT4G15940
		Solyc02g072130	AT2G34250															Solyc11g012700	AT4G16370
		Solyc07g007430	AT5G20350															Solyc06g068670	AT1G16880
		Solyc01g103540	AT1G09810															Solyc01g096740	AT5G13750
		Solyc12g099280	AT5G58040															Solyc12g042900	AT1G80230
		Solyc05g006940	AT1G27060															Solyc05g008620	AT3G55490
		Solyc04g076190	AT1G09750															Solyc06g069790	AT1G74670
		Solyc02g081440	AT5G37010															Solyc04g010090	AT1G54140
		Solyc12g005290	AT4G27290															Solyc01g105010	AT2G13820
		Solyc07g064970	AT5G55230															Solyc04g077490	AT4G37750
		Solyc02g081590	AT4G10710															Solyc03g005910	AT1G29670
		Solyc01g060420	AT1G67030															Solyc02g070630	AT1G17080
		Solyc00g023600	NA															Solyc02g081700	AT3G22110
		Solyc04g007070	AT3G46530															Solyc07g043600	AT3G59040
		Solyc04g082900	AT2G33560															Solyc11g008870	AT2G44160
		Solyc07g064230	AT4G27100													lc/fas_6dpi	47	Solyc03g115060	AT2G03630
		Solyc12g011290	AT1G72250															Solyc03g113490	AT1G74790
		Solyc03g083970	AT5G62390															Solyc01g088430	AT1G02205
		Solyc07g063590	AT5G54280															Solyc08g082890	AT2G16720
		Solyc12g099530	AT4G15880															Solyc02g069490	AT3G19820
		Solyc02g031790	AT3G47570															Solyc03g081230	AT5G53730
		Solyc05g008530	AT2G01110															Solyc11g071830	AT3G44110
		Solyc06g071980	AT4G02480															Solyc07g008410	AT3G26590
		Solyc07g042560	AT3G43210															Solyc11g071400	AT3G14470
		Solyc10g006920	AT5G53750															Solyc02g063000	AT2G18570
		Solyc10g074890	AT5G01950															Solyc02g027080	AT3G46530
		Solyc01g109830	AT2G16370															Solyc11g067270	AT3G26040
		Solyc04g009040	AT3G47570															Solyc09g014970	AT2G23610
		Solyc08g023280	AT4G21070															Solyc01g081470	AT5G57300
		Solyc05g053830	AT3G23660															Solyc01g007140	AT5G06350
		Solyc01g102980	AT1G14440															Solyc03g116390	AT3G15670
		Solyc04g054790	AT2G28150															Solyc04g054340	AT5G65207
		Solyc03g095410	AT5G12370															Solyc07g005710	AT2G24030
		Solyc07g053700	AT2G20590															Solyc01g091490	NA
		Solyc09g013130	AT3G09090															Solyc08g006560	AT1G62640
		Solyc07g007590	AT1G15710															Solyc03g098790	AT1G73325
		Solyc03g114760	AT5G08120															Solyc03g111410	AT3G53310
		Solyc09g010940	AT5G02230															Solyc07g006230	NA
		Solyc09g010830	AT5G02310															Solyc08g077530	AT4G17090
		Solyc02g090850	AT4G36980															Solyc02g071410	AT1G17020
		Solyc12g098720	AT5G55290															Solyc11g027770	NA
		Solyc08g079550	AT1G12380															Solyc02g083860	AT3G51240
		Solyc10g075170	AT2G30970															Solyc06g067980	NA
		Solyc04g049490	AT1G50500															Solyc11g068710	AT2G36090
		Solyc07g016160	AT4G16130															Solyc04g054220	AT3G48310
		Solyc07g063460	AT5G54400															Solyc01g080790	AT2G15220
		Solyc03g116140	AT3G47610															Solyc11g043210	AT4G33650
		Solyc07g055230	AT5G45775															Solyc10g007870	NA
		Solyc03g020020	AT3G05680															Solyc12g006500	AT4G32390
		Solyc04g074520	AT1G78310															Solyc02g069600	AT5G36110
		Solyc09g005800	NA															Solyc09g098260	AT1G05830
		Solyc11g018560	AT4G23620															Solyc01g108240	AT4G34410
		Solyc09g018790	AT3G25530															Solyc09g075710	AT3G48700
		Solyc12g056940	AT1G36160															Solyc02g081190	AT1G05010
		Solyc05g056530	AT5G08630															Solyc12g006570	AT5G23960
		Solyc12g098380	AT4G13630															Solyc02g083890	AT5G66230
		Solyc01g006880	AT5G42400															Solyc08g007570	AT3G60890
		Solyc04g077600	AT1G10720															Solyc06g060010	AT5G23960
		Solyc07g008730	AT4G29940															Solyc03g121090	AT5G56550
		Solyc06g008160	AT3G14110															Solyc01g080640	AT3G62700
		Solyc01g103210	NA															Solyc08g078870	AT2G45180
		Solyc01g094620	AT4G00450															Solyc03g045060	AT5G38600
		Solyc06g061180	AT4G17870
		Solyc02g082220	AT3G07100
		Solyc08g077450	AT1G32730
		Solyc03g097190	AT5G16730
		Solyc05g054340	AT1G59780
		Solyc12g038550	AT5G60940
		Solyc04g072830	AT4G30100
		Solyc03g007280	AT5G37380
		Solyc06g062810	AT5G57020
		Solyc03g111580	AT3G48440
		Solyc05g005630	AT1G60220
		Solyc01g068330	AT3G01610
		Solyc01g090490	AT3G60400
		Solyc03g083130	AT5G24280
		Solyc11g044750	AT1G71260
		Solyc03g123730	AT1G53750
		Solyc05g006070	AT1G70200
		Solyc08g067090	AT4G32420
		Solyc09g097930	AT3G25400
		Solyc09g011740	AT2G37940
		Solyc03g113370	AT3G47890
		Solyc11g010620	AT4G38070
		Solyc07g062040	AT1G78530
		Solyc09g010060	AT2G36200
		Solyc08g082070	AT4G11080
		Solyc10g083210	AT5G06250
		Solyc03g045110	AT2G37270
		Solyc05g008340	AT1G71070
		Solyc08g075300	AT1G26110
		Solyc10g086060	AT5G03040
		Solyc08g082470	AT4G23930
		Solyc06g068160	AT1G15330
		Solyc08g074410	AT3G04600
		Solyc10g084690	AT3G53710
		Solyc02g069540	AT4G31805
		Solyc04g080370	AT1G47330
		Solyc03g115470	AT5G61210
		Solyc04g076810	AT4G24400
		Solyc06g072580	AT5G50850
		Solyc04g080100	AT1G75130
		Solyc02g092530	AT4G37560
		Solyc05g052810	AT1G74270
		Solyc03g083260	AT2G31410
		Solyc09g007230	AT2G20280
		Solyc06g036580	AT1G28060
		Solyc02g020910	AT3G19960
		Solyc08g077840	AT4G17050
		Solyc06g071140	AT5G62640
		Solyc08g061650	AT2G06040
		Solyc07g062490	AT1G78830
		Solyc05g041440	AT3G18670
		Solyc10g011980	AT1G01500
		Solyc06g062440	AT5G35450
		Solyc04g081820	AT4G35890
		Solyc10g018870	AT1G34770
		Solyc10g005130	AT1G01040
		Solyc08g079110	AT1G12250
		Solyc08g066330	AT3G48750
		Solyc09g008480	AT3G09920
		Solyc02g092110	AT3G49780
		Solyc02g077920	AT2G33810
		Solyc09g065570	AT3G04810
		Solyc04g083160	AT5G25900
		Solyc04g009830	AT2G36740
		Solyc10g081360	AT3G03773
		Solyc10g049470	ATCG01130
		Solyc12g008630	AT1G51980
		Solyc02g078820	AT1G61240
		Solyc10g084350	AT3G09630
		Solyc05g015660	AT1G48120
		Solyc10g078710	AT3G57930
		Solyc06g075410	AT5G60150
		Solyc03g114390	AT5G23100
		Solyc12g035430	AT5G13690
		Solyc01g107260	AT1G49870
		Solyc01g100600	AT1G74150
		Solyc03g112150	AT4G20360
		Solyc12g013870	AT1G53120
		Solyc01g028860	AT3G13460
		Solyc04g082580	AT5G42350
		Solyc11g010730	AT5G65530
		Solyc08g078480	AT4G16695
		Solyc03g121460	AT1G55190
		Solyc04g079010	AT1G53000
		Solyc01g079500	AT4G02060
		Solyc03g098780	AT1G17860
		Solyc02g085610	AT4G36730
		Solyc08g081990	AT4G11110
		Solyc10g083110	AT2G45440
		Solyc01g087880	AT3G52040
		Solyc11g021280	ATCG01130
		Solyc12g095990	AT1G54270
		Solyc01g111520	AT2G20990
		Solyc06g060960	AT2G35160
		Solyc10g053970	AT2G21520
		Solyc07g064470	AT1G50740
		Solyc07g066300	AT1G05950
		Solyc02g088790	AT5G61030
		Solyc02g061820	AT5G66055
		Solyc02g067710	AT5G14790
		Solyc04g049380	AT2G39190
		Solyc07g041640	AT3G13960
		Solyc05g055430	AT5G04440
		Solyc06g071600	AT3G48210
		Solyc11g069110	AT5G60400
		Solyc01g067600	AT1G02990
		Solyc11g068910	AT1G15340
		Solyc01g107590	AT3G19450
		Solyc04g008600	AT3G02820
		Solyc04g074220	AT5G09430
		Solyc03g115590	AT1G26620
		Solyc02g086200	AT5G16180
		Solyc06g071860	AT5G63260
		Solyc12g044400	AT3G16290
		Solyc01g050070	AT1G55535
		Solyc01g100380	AT1G09210
		Solyc00g009120	AT4G09750
		Solyc11g012270	AT3G07880
		Solyc12g089020	AT2G33580
		Solyc04g080670	AT5G42810
		Solyc04g074510	AT1G35160
		Solyc12g042990	AT1G80000
		Solyc07g052240	AT1G76160
		Solyc05g008200	AT1G71010
		Solyc09g074470	AT1G03470
		Solyc01g109080	AT1G50030
		Solyc03g006140	AT1G07380
		Solyc12g088180	AT1G50010
		Solyc12g040680	AT3G18040
		Solyc03g115120	AT1G74250
		Solyc08g007990	AT5G41190
		Solyc10g047540	AT4G38070
		Solyc10g084370	AT3G09600
		Solyc09g083400	AT3G23090
		Solyc12g098630	AT3G23670
		Solyc01g090650	AT2G44980
		Solyc03g025610	AT4G20850
		Solyc06g051420	AT5G05610
		Solyc03g098230	AT1G48420
		Solyc08g062920	AT1G56070
		Solyc12g099540	AT3G16630
		Solyc07g043050	AT2G29730
		Solyc11g072660	AT1G07870
		Solyc02g005290	AT4G25340
		Solyc01g095530	AT5G41761
		Solyc09g010810	AT5G02370
		Solyc07g045070	AT1G06560
		Solyc09g018060	AT5G01850
		Solyc02g072170	AT4G15140
		Solyc11g072490	AT5G60210
		Solyc02g082950	AT2G38320
		Solyc12g009610	AT5G52580
		Solyc06g053440	AT3G59680
		Solyc03g025900	AT3G48900
		Solyc08g065480	AT5G26030
		Solyc03g095770	AT3G56400
		Solyc09g015770	AT3G56400
		Solyc11g011150	AT5G16630
		Solyc10g055450	AT4G38600
		Solyc05g005990	AT1G52190
		Solyc03g123620	AT1G53840
		Solyc03g006580	AT1G61150
		Solyc09g091860	AT3G45750
		Solyc10g081090	AT5G64270
		Solyc02g089300	NA
		Solyc09g082950	AT1G07310
		Solyc03g098700	NA
		Solyc06g009060	AT1G02840
		Solyc01g106540	AT4G17000
		Solyc07g063320	AT1G52920
		Solyc11g027870	AT1G72170
		Solyc08g077360	AT3G60190
		Solyc00g170210	NA
		Solyc10g084010	AT3G09870
		Solyc08g007380	AT4G16566
		Solyc02g086740	AT3G27830
		Solyc12g088660	AT4G07390
		Solyc08g006730	AT2G39030
		Solyc02g084600	AT4G20140
		Solyc09g065910	AT2G30570
		Solyc04g076470	AT5G65520
		Solyc01g087080	AT3G52110
		Solyc03g026070	AT4G00730
		Solyc12g096570	AT3G59900
		Solyc02g082340	AT2G34750
		Solyc11g011080	AT5G17680
		Solyc02g094510	AT3G26730
		Solyc11g005550	AT5G64730
		Solyc01g104990	AT1G30550
		Solyc02g069950	AT5G08420
		Solyc07g066630	AT3G12800
		Solyc01g006740	AT2G35840
		Solyc07g062840	AT5G53950
		Solyc01g068210	AT1G51720
		Solyc06g073790	AT4G30800
		Solyc11g012160	AT1G12050
		Solyc04g008700	AT3G19840
		Solyc06g073090	AT5G24490
		Solyc05g053880	AT2G43110
		Solyc11g021260	ATCG01130
		Solyc07g054420	AT2G20830
		Solyc05g032770	AT5G20510
		Solyc08g081460	NA
		Solyc09g091560	AT1G04780
		Solyc06g074010	AT5G22220
		Solyc02g091960	AT5G65770
		Solyc05g055090	AT5G06600
		Solyc11g027880	AT1G72160
		Solyc01g007950	AT1G10740
		Solyc07g054490	AT1G61250
		Solyc04g005860	AT1G59650
		Solyc12g044340	AT5G52800
		Solyc04g008360	AT1G14740
		Solyc09g082760	AT1G11910
		Solyc07g017250	AT5G35400
		Solyc04g063360	AT5G64580
		Solyc11g006860	AT2G25100
		Solyc03g063270	AT3G17450
		Solyc09g064430	AT2G20340
fas_SYM	215	Solyc09g014620	NA
		Solyc02g084790	AT5G66390
		Solyc09g064800	AT1G03310
		Solyc04g015940	AT4G23540
		Solyc12g008950	AT5G57000
		Solyc04g051280	AT1G65090
		Solyc03g114890	AT5G15630
		Solyc12g014440	AT5G57700
		Solyc10g009360	AT3G61850.4
		Solyc04g071340	AT1G43670
		Solyc06g009800	AT1G74630
		Solyc11g013170	AT1G77670
		Solyc01g110600	NA
		Solyc12g040800	AT1G48590
		Solyc01g096190	AT4G00900
		Solyc01g090740	AT1G02070
		Solyc12g088300	AT4G33800
		Solyc05g050520	AT4G00905
		Solyc08g066500	AT1G52150
		Solyc11g010850	AT4G15560
		Solyc02g079290	AT1G18100
		Solyc12g036500	AT1G73850
		Solyc11g012060	AT1G12020
		Solyc04g008010	AT2G01690
		Solyc04g011510	AT3G55440
		Solyc12g096770	AT3G26040
		Solyc03g112760	AT3G48200
		Solyc11g045100	AT1G33500
		Solyc08g076010	AT5G45580
		Solyc04g082310	AT1G63610
		Solyc02g082230	AT5G63870
		Solyc05g052160	AT5G05000
		Solyc04g063350	AT1G21400
		Solyc09g064580	ATCG00220
		Solyc07g045250	NA
		Solyc10g051340	AT4G34490
		Solyc02g036280	NA
		Solyc04g071880	AT1G16780
		Solyc07g053360	AT2G42560
		Solyc09g059540	NA
		Solyc07g041190	AT5G20510
		Solyc06g054350	AT3G53500
		Solyc02g012000	ATCG00120
		Solyc01g109280	AT2G16090
		Solyc10g084150	AT2G37210
		Solyc09g098240	AT2G31660
		Solyc12g056800	AT4G09670
		Solyc04g005450	AT1G13900
		Solyc04g064610	AT1G21460
		Solyc03g082600	AT5G53560
		Solyc07g054290	AT1G03600
		Solyc03g123840	AT3G21215
		Solyc02g088620	AT3G01050
		Solyc07g043460	AT3G14610
		Solyc04g005030	AT5G17530
		Solyc01g056850	AT1G30820
		Solyc03g118040	AT5G61790
		Solyc04g078880	AT5G42900
		Solyc12g095850	AT2G25840
		Solyc08g076350	AT1G32190
		Solyc07g018070	AT4G29920
		Solyc03g078350	AT1G49170
		Solyc02g069310	AT5G45110
		Solyc06g049070	AT1G06890
		Solyc04g079440	AT1G47710
		Solyc01g111500	AT4G38620
		Solyc05g044470	AT5G42570
		Solyc11g012220	AT3G51970
		Solyc08g013720	AT5G44600
		Solyc07g005310	NA
		Solyc09g011670	AT3G53990
		Solyc01g108210	AT3G19270
		Solyc03g093140	AT3G47420
		Solyc02g067070	AT3G29330
		Solyc08g082820	AT5G28540
		Solyc04g080830	AT1G19720
		Solyc05g007210	AT1G26945
		Solyc09g014900	AT3G26310
		Solyc07g065060	AT5G55360
		Solyc03g115770	AT5G61380
		Solyc12g056600	AT1G52340
		Solyc12g005300	AT5G43860
		Solyc08g080750	AT1G63410
		Solyc04g056510	AT2G40950
		Solyc06g074690	AT5G22820
		Solyc01g057000	AT3G11930
		Solyc12g005500	AT1G03860
		Solyc03g095710	AT4G25000
		Solyc08g062100	NA
		Solyc09g082660	AT1G67980
		Solyc06g008030	AT2G20180
		Solyc01g104080	AT1G71190
		Solyc02g076780	AT2G42640
		Solyc08g083110	AT1G64660
		Solyc03g096830	AT3G18110
		Solyc05g024160	AT5G50850
		Solyc05g015450	NA
		Solyc02g093370	AT3G27570
		Solyc03g119300	AT3G18290
		Solyc12g042600	AT2G36770
		Solyc04g055200	AT5G10240
		Solyc04g054990	AT4G39730
		Solyc01g096670	AT2G40890
		Solyc06g082070	AT5G58600
		Solyc03g097060	AT5G16890
		Solyc03g123740	AT1G53730
		Solyc05g051900	AT5G10190
		Solyc06g065630	AT5G11320
		Solyc12g056400	AT4G11680
		Solyc09g007260	AT2G28550
		Solyc02g084630	AT3G54340
		Solyc03g118020	AT5G07350
		Solyc03g098720	AT1G73325
		Solyc05g007780	AT1G14150
		Solyc03g007220	NA
		Solyc03g112130	AT4G12690
		Solyc03g006350	AT2G33835
		Solyc03g080020	AT1G18010
		Solyc02g080580	AT4G04630
		Solyc08g080130	AT2G42010
		Solyc09g098220	AT1G16590
		Solyc02g086670	AT5G14640
		Solyc03g045070	AT4G13510
		Solyc10g079200	AT5G46800
		Solyc07g005470	AT5G58000
		Solyc10g078410	AT2G32560
		Solyc12g009930	AT2G15490
		Solyc02g067160	AT5G15330
		Solyc12g055810	AT5G57480
		Solyc07g007750	AT2G02130
		Solyc12g006470	AT3G22200
		Solyc03g093550	AT5G51190
		Solyc03g082440	AT5G42090
		Solyc12g088480	AT2G23530
		Solyc04g082060	AT2G17030
		Solyc09g083100	AT3G23000
		Solyc07g055280	AT3G58710
		Solyc06g071100	AT5G62670
		Solyc02g032870	AT1G11800
		Solyc06g006110	AT3G51860
		Solyc03g093560	AT5G51190
		Solyc10g084760	AT5G02310
		Solyc05g009380	AT1G68480
		Solyc05g045670	AT1G61800
		Solyc09g074270	AT3G63010
		Solyc01g103510	AT1G61580
		Solyc09g082060	AT4G14880
		Solyc07g042760	AT4G31070
		Solyc03g121050	AT1G51940
		Solyc10g054590	AT4G34720
		Solyc02g091490	AT1G66430
		Solyc04g005060	AT1G24160
		Solyc11g069180	AT3G45300
		Solyc03g034160	NA
		Solyc03g006960	AT5G51760
		Solyc01g107650	AT4G37250
		Solyc04g007790	AT1G70890
		Solyc03g117510	AT1G52500
		Solyc02g083030	AT4G35690
		Solyc11g008290	AT3G10400
		Solyc08g076580	AT1G32310
		Solyc07g007130	AT5G14890
		Solyc07g008710	AT5G28010
		Solyc03g033600	AT1G20580
		Solyc02g070290	AT1G30450
		Solyc03g083000	AT2G46550
		Solyc02g062760	AT3G50870
		Solyc10g074820	AT3G08600
		Solyc06g007480	AT4G38495
		Solyc07g061950	AT1G53590
		Solyc07g051930	AT2G32510
		Solyc06g019170	AT2G39800
		Solyc09g009970	AT5G22400
		Solyc06g074670	AT1G08200
		Solyc06g072840	AT3G03150
		Solyc08g074620	NA
		Solyc02g064560	AT3G49790
		Solyc09g014550	AT5G28010
		Solyc05g055730	AT2G44160
		Solyc01g096810	AT3G20770
		Solyc06g074530	AT1G08250
		Solyc07g064510	AT1G11650
		Solyc03g121910	AT4G29840
		Solyc11g013130	NA
		Solyc06g069340	AT5G38790
		Solyc10g047640	AT3G21175
		Solyc02g087890	NA
		Solyc11g062260	AT3G63530
		Solyc04g025200	AT1G34320
		Solyc06g005800	AT5G59160
		Solyc01g108910	AT2G15890
		Solyc12g019320	AT3G26590
		Solyc04g082490	AT4G38350
		Solyc05g056170	AT3G53260
		Solyc08g068730	AT2G39030
		Solyc01g067010	AT4G12560
		Solyc10g085280	AT3G11340
		Solyc09g009010	AT5G03760
		Solyc10g074680	AT3G54220
		Solyc04g005250	AT5G15380
		Solyc02g072210	AT2G42760
		Solyc01g087570	AT3G57450
		Solyc05g053770	AT5G43490
		Solyc03g111830	AT5G50240
		Solyc01g007380	ATCG00540
		Solyc07g019460	AT4G30210
		Solyc02g083880	AT2G18420
		Solyc03g025420	AT3G61415
		Solyc04g007080	AT1G69545
		Solyc11g005040	AT1G21651
		Solyc09g008840	AT3G52990
		Solyc09g008000	AT5G60740
		Solyc01g074030	AT2G44480
		Solyc11g032200	AT2G15230
		Solyc03g116060	AT1G74670
lc/fas_SYM	324	Solyc04g005070	AT1G52190
		Solyc01g067830	AT4G03120
		Solyc11g044480	AT1G05960
		Solyc10g012410	AT2G45990
		Solyc10g046930	AT4G25730
		Solyc01g067180	AT4G02570
		Solyc12g056490	AT4G22910
		Solyc12g044310	AT1G52190
		Solyc03g115420	AT2G17690
		Solyc05g056390	AT1G23100
		Solyc09g010410	AT3G53670
		Solyc02g080670	AT4G22010
		Solyc06g065510	AT5G11310
		Solyc07g054170	AT4G28250
		Solyc11g011410	AT1G09680
		Solyc03g078400	AT5G09810
		Solyc03g025500	AT4G25600
		Solyc10g081470	AT5G35220
		Solyc07g065410	AT5G41761
		Solyc06g008200	AT4G28610
		Solyc01g097920	AT3G59760
		Solyc02g022900	NA
		Solyc08g008280	AT4G23810
		Solyc06g060340	AT1G44575
		Solyc01g049650	AT5G56350
		Solyc08g036640	AT1G30135
		Solyc11g045530	AT1G31320
		Solyc01g080910	AT1G31130
		Solyc12g005590	AT4G38360
		Solyc03g043740	AT5G65660
		Solyc01g087030	AT3G08505
		Solyc07g065500	AT4G14540
		Solyc05g053540	AT3G23940
		Solyc07g066220	AT5G56270
		Solyc10g086570	AT5G02160
		Solyc09g091900	AT3G25040
		Solyc10g080530	AT2G42040
		Solyc08g077080	AT2G15490
		Solyc12g006970	NA
		Solyc05g009270	AT1G68530
		Solyc07g056500	AT1G78380
		Solyc06g068800	AT1G01630
		Solyc01g088640	AT5G45290
		Solyc10g086640	AT5G02030
		Solyc04g012120	AT1G78300
		Solyc09g062970	NA
		Solyc11g073270	AT5G59900
		Solyc09g061840	AT2G33150
		Solyc08g068210	AT5G11490
		Solyc12g056160	AT5G41610
		Solyc02g031900	AT2G35050
		Solyc11g068370	AT1G08320
		Solyc08g045640	AT1G30320
		Solyc11g008980	AT2G47840
		Solyc01g010240	AT1G69180
		Solyc09g092710	NA
		Solyc09g065190	AT3G63130
		Solyc03g113790	AT1G74910
		Solyc06g071640	AT4G24670
		Solyc04g015710	AT1G58210
		Solyc08g076230	AT2G35550
		Solyc03g116990	AT5G60460
		Solyc10g079000	AT5G06660
		Solyc04g008770	AT5G23395
		Solyc02g071800	AT1G07650
		Solyc04g054340	AT5G65207
		Solyc10g006300	AT3G20500
		Solyc06g071430	AT1G27510
		Solyc12g009430	AT2G26680
		Solyc03g005730	AT4G13430
		Solyc11g010960	AT4G39330
		Solyc09g011600	AT3G09270
		Solyc02g088180	AT5G61430
		Solyc09g025280	AT2G31160
		Solyc09g015660	AT2G34900
		Solyc08g083040	AT4G24100
		Solyc06g008900	AT4G03000
		Solyc01g080540	AT3G21510
		Solyc08g075440	AT1G31780
		Solyc11g012680	AT4G16380
		Solyc01g079350	AT1G56460
		Solyc03g007690	AT5G52860
		Solyc02g085340	AT5G66770
		Solyc06g076490	NA
		Solyc09g076000	AT3G04910
		Solyc07g064800	AT5G55070
		Solyc01g081250	AT3G09270
		Solyc02g077190	NA
		Solyc06g084480	AT2G47940
		Solyc05g008300	NA
		Solyc11g011980	AT2G32950
		Solyc07g065270	AT5G48150
		Solyc04g005650	AT2G39970
		Solyc08g016580	AT5G46230
		Solyc06g007320	AT2G30110
		Solyc07g047690	AT2G05230
		Solyc11g010380	AT5G65380
		Solyc08g008550	AT4G10730
		Solyc02g089050	AT1G74160
		Solyc03g071750	AT5G04510
		Solyc01g104010	AT1G22030
		Solyc12g094590	AT1G76270
		Solyc08g079070	AT1G12230
		Solyc12g095790	AT1G76670
		Solyc12g099470	AT1G04170
		Solyc01g059870	AT2G18790
		Solyc07g007980	AT5G15080
		Solyc02g069510	AT1G07090
		Solyc06g009380	AT5G62960
		Solyc01g007330	ATCG00490
		Solyc02g022920	AT4G20880
		Solyc08g067240	AT2G26270
		Solyc01g087610	AT5G13690
		Solyc01g049890	AT3G13410
		Solyc03g006370	NA
		Solyc07g062440	AT3G14900
		Solyc04g072240	AT4G09670
		Solyc12g096050	AT4G19040
		Solyc11g070120	AT2G19830
		Solyc01g010310	AT1G18650
		Solyc11g069790	AT2G28000
		Solyc10g038190	AT2G44830
		Solyc11g062060	AT3G57670
		Solyc09g092390	AT4G13940
		Solyc12g099990	AT2G27030
		Solyc07g053650	AT2G20580
		Solyc10g085220	AT5G34940
		Solyc08g081640	AT4G11270
		Solyc03g005970	AT3G53690
		Solyc01g108580	AT3G48690
		Solyc11g005380	AT1G76880
		Solyc11g068730	AT5G22300
		Solyc08g074390	AT5G58090
		Solyc08g006960	AT5G46630
		Solyc03g115700	AT3G01090
		Solyc09g065400	AT3G63220
		Solyc06g069730	AT3G47470
		Solyc09g082730	AT1G60680
		Solyc08g075940	AT3G23780
		Solyc12g017860	AT2G06990
		Solyc06g062680	AT4G34110
		Solyc05g009990	AT1G68780
		Solyc10g076790	AT2G38120
		Solyc02g071610	AT5G45670
		Solyc12g006570	AT5G23960
		Solyc03g080010	AT5G54090
		Solyc01g096220	AT1G01200
		Solyc11g006670	AT5G04820
		Solyc02g092700	AT5G67370
		Solyc00g117450	AT1G75520
		Solyc01g112050	AT4G35240
		Solyc03g116890	AT1G80840
		Solyc05g006420	AT1G59940
		Solyc09g075450	AT2G47510
		Solyc12g088730	AT2G20060
		Solyc07g053550	AT1G28480
		Solyc01g065540	AT3G16857
		Solyc06g009710	AT5G49330
		Solyc04g011400	AT2G28760
		Solyc04g080940	AT1G75500
		Solyc11g068510	AT2G27730
		Solyc10g079070	AT2G42300
		Solyc04g014560	AT5G37370
		Solyc04g077660	AT3G25230
		Solyc01g100690	AT4G01960
		Solyc01g066690	AT1G04170
		Solyc01g091420	AT2G45420
		Solyc04g040220	AT2G41370
		Solyc06g076270	AT1G07540
		Solyc10g074690	AT5G01010
		Solyc04g045620	AT1G67350
		Solyc03g043850	AT4G37830
		Solyc05g012610	AT1G69340
		Solyc04g016180	AT2G41640
		Solyc06g007180	AT3G47340
		Solyc06g064840	AT4G09960
		Solyc07g066660	AT1G16330
		Solyc03g005470	AT4G14420
		Solyc09g007790	AT5G03230
		Solyc04g082050	AT4G35750
		Solyc02g092480	AT2G14820
		Solyc03g121170	AT3G16370
		Solyc10g078700	AT3G57920
		Solyc05g052940	AT5G02060
		Solyc09g064610	AT3G14470
		Solyc09g007760	AT3G53420
		Solyc04g007470	AT1G68190
		Solyc12g009270	AT5G20740
		Solyc05g055680	AT3G02640
		Solyc08g080000	NA
		Solyc01g080360	AT2G20790
		Solyc06g071560	AT1G17720
		Solyc03g111250	AT5G14170
		Solyc07g066080	AT4G27960
		Solyc11g066390	AT2G28190
		Solyc02g088580	AT5G39380
		Solyc06g068680	AT5G47910
		Solyc04g076690	NA
		Solyc08g077180	AT1G32440
		Solyc08g062210	AT1G17590
		Solyc10g083500	AT3G52890
		Solyc01g099940	AT5G27870
		Solyc06g067950	AT1G52700
		Solyc03g020050	NA
		Solyc05g009350	AT5G56930
		Solyc04g071610	NA
		Solyc04g071890	AT1G71695
		Solyc03g007290	AT5G51460
		Solyc10g079460	AT2G41370
		Solyc04g071070	NA
		Solyc01g102840	AT5G36930
		Solyc02g061990	AT2G17770
		Solyc11g017460	AT1G77460
		Solyc10g007600	AT3G14420
		Solyc09g008670	AT3G10050
		Solyc07g041280	AT5G12040
		Solyc11g066500	AT5G04460
		Solyc12g055910	AT4G10930
		Solyc05g026240	AT2G19780
		Solyc01g110340	AT4G39010
		Solyc00g068980	NA
		Solyc09g082720	AT1G60680
		Solyc01g080280	AT5G35630
		Solyc05g012280	AT1G10380
		Solyc07g047980	AT3G07790
		Solyc08g068960	AT5G10720
		Solyc05g050930	AT3G60680
		Solyc10g083330	AT2G36220
		Solyc10g080480	AT5G06770
		Solyc12g038510	AT2G03710
		Solyc06g060760	AT5G47450
		Solyc06g059930	AT3G14520
		Solyc07g044980	AT5G45110
		Solyc01g104020	AT2G41475
		Solyc04g080490	AT1G14440
		Solyc07g049150	AT4G15417
		Solyc02g063390	AT2G46890
		Solyc08g036660	AT1G30135
		Solyc09g091820	AT3G24160
		Solyc01g091400	AT4G00210
		Solyc08g014480	AT3G54440
		Solyc05g047420	AT3G60500
		Solyc01g091010	AT2G45190
		Solyc02g036340	AT4G04180
		Solyc10g009410	AT1G01300
		Solyc08g059810	AT1G41920
		Solyc05g026050	AT2G19830
		Solyc03g117680	AT2G24100
		Solyc11g006710	AT3G10600
		Solyc01g079980	AT1G03220
		Solyc03g113190	AT1G74720
		Solyc01g088620	AT1G02180
		Solyc02g072140	AT1G29300
		Solyc08g081940	AT4G23740
		Solyc07g014730	AT2G06925
		Solyc03g006490	AT4G27450
		Solyc03g098790	AT1G73325
		Solyc02g036350	AT1G05010
		Solyc08g068120	AT4G32700
		Solyc03g123800	AT3G21220
		Solyc03g114830	AT5G60910
		Solyc02g088130	AT3G29034
		Solyc02g089540	AT5G15840
		Solyc08g016080	AT1G16720
		Solyc10g008010	AT1G16470
		Solyc03g115200	AT1G18650
		Solyc07g065530	NA
		Solyc11g011010	AT5G17190
		Solyc04g026030	AT1G23820
		Solyc07g045210	AT2G04280
		Solyc06g083170	AT3G07340
		Solyc06g084420	AT1G03440
		Solyc08g077530	AT4G17090
		Solyc08g006200	AT1G26680
		Solyc09g075890	AT2G32150
		Solyc03g123440	AT5G04560
		Solyc09g010430	NA
		Solyc01g100930	AT1G09390
		Solyc09g084480	AT2G38870
		Solyc07g007620	AT5G20410
		Solyc06g009520	AT2G31400
		Solyc07g005530	AT5G57990
		Solyc04g078520	AT1G60060
		Solyc04g009800	AT5G04870
		Solyc08g075420	AT4G19190
		Solyc10g049890	AT4G34200
		Solyc03g113720	AT5G62920
		Solyc11g071510	AT5G21070
		Solyc02g084430	AT4G38960
		Solyc02g088340	AT2G03340
		Solyc09g065640	AT4G02680
		Solyc02g021060	AT3G18630
		Solyc06g051020	AT5G05480
		Solyc03g119480	AT1G68490
		Solyc10g079750	AT2G41370
		Solyc01g005830	AT3G13560
		Solyc05g052500	AT2G40280
		Solyc08g062640	AT1G72770
		Solyc01g079690	AT3G06010
		Solyc02g093310	AT4G36945
		Solyc06g048630	AT2G40620
		Solyc12g008650	AT4G26260
		Solyc09g092500	AT4G14090
		Solyc04g049620	AT4G13400
		Solyc05g013820	AT3G27430
		Solyc09g098110	AT1G05805
		Solyc12g096160	AT4G19185
		Solyc11g072120	AT1G55290
		Solyc11g012720	AT5G47660
		Solyc05g053490	AT3G24040
		Solyc06g076640	AT5G23860
		Solyc02g093770	AT3G27325
		Solyc12g098640	AT5G50375
		Solyc02g072500	AT2G34190
		Solyc11g011190	AT4G38040
		Solyc02g081640	AT4G39160
		Solyc02g067390	AT1G14340
		Solyc07g053150	AT4G03240
		Solyc03g025200	AT4G25640
		Solyc02g081730	AT2G26260
		Solyc03g112070	AT4G34200
		Solyc05g007690	AT5G15310
		Solyc06g074720	AT5G04600
		Solyc07g065460	AT4G16400
